# Supplementary material for: Taxonomic notes on Cyperaceae of Nepal: new records of a genus, six species and other noteworthy species
Source: PhytoKeys. 2021 Aug 9;180:141–56. doi: 10.3897/phytokeys.180.67634 (PMC8367931; doi:10.3897/phytokeys.180.67634)
Supplement: XML Treatment for Actinoscirpus grossus [file phytokeys.180.67634-treatment1.xml]

<!DOCTYPE tp:taxon-treatment
  PUBLIC "-//TaxonX//DTD Taxonomic Treatment Publishing DTD v0 20100105//EN" "tax-treatment-NSO.dtd">
<tp:taxon-treatment xmlns:tp="http://www.plazi.org/taxpub"><tp:treatment-meta><kwd-group><label>Taxon classification</label><kwd><named-content xmlns:xlink="http://www.w3.org/1999/xlink" content-type="kingdom">Plantae</named-content></kwd><kwd><named-content xmlns:xlink="http://www.w3.org/1999/xlink" content-type="order">Poales</named-content></kwd><kwd><named-content xmlns:xlink="http://www.w3.org/1999/xlink" content-type="family">Cyperaceae</named-content></kwd></kwd-group><mixed-citation publication-type="journal"><person-group><name><surname>Bhandari</surname><given-names>Prabin</given-names></name><name><surname>Chaudhary</surname><given-names>Satyam</given-names></name><name><surname>Neupane</surname><given-names>Ajay</given-names></name><name><surname>Zhou</surname><given-names>Shi-Liang</given-names></name><name><surname>Zhang</surname><given-names>Shu-Ren</given-names></name></person-group><article-title>Taxonomic notes on <tp:taxon-name><tp:taxon-name-part taxon-name-part-type="family">Cyperaceae</tp:taxon-name-part></tp:taxon-name> of Nepal: new records of a genus, six species and other noteworthy species</article-title><source>PhytoKeys</source><day>09</day><month>8</month><year>2021</year><volume>180</volume><fpage>141</fpage><lpage>156</lpage><pub-id pub-id-type="doi">10.3897/phytokeys.180.67634</pub-id></mixed-citation></tp:treatment-meta><tp:nomenclature><tp:taxon-name>
                <object-id xmlns:xlink="http://www.w3.org/1999/xlink" content-type="arpha" xlink:type="simple">F06B90AB-559B-53E1-BBCC-6BDA747239B5</object-id>
                <tp:taxon-name-part taxon-name-part-type="genus" reg="Actinoscirpus">Actinoscirpus</tp:taxon-name-part>
                <tp:taxon-name-part taxon-name-part-type="species" reg="grossus">grossus</tp:taxon-name-part>
              </tp:taxon-name><tp:taxon-authority>(L.f.) Goetgh. &amp; D.A.Simpson, Kew Bull. 46(1): 171. 1991.</tp:taxon-authority><tp:nomenclature-citation-list><tp:nomenclature-citation><tp:taxon-name>
                    <tp:taxon-name-part taxon-name-part-type="genus" reg="Scirpus">Scirpus</tp:taxon-name-part>
                    <tp:taxon-name-part taxon-name-part-type="species" reg="grossus">grossus</tp:taxon-name-part>
                  </tp:taxon-name><comment>L.f., Suppl. Pl. 104. 1782.</comment></tp:nomenclature-citation><tp:nomenclature-citation><tp:taxon-name>
                    <tp:taxon-name-part taxon-name-part-type="genus" reg="Schoenoplectus">Schoenoplectus</tp:taxon-name-part>
                    <tp:taxon-name-part taxon-name-part-type="species" reg="grossus">grossus</tp:taxon-name-part>
                  </tp:taxon-name><comment>(L.f.) Palla, Allg. Bot. Z. Syst. 3. 1911.</comment></tp:nomenclature-citation></tp:nomenclature-citation-list></tp:nomenclature><tp:treatment-sec sec-type="material" id="SECID0E3NAC"><title>Type.</title><p>India, collector unknown s.n. [lectotype, designated by <xref ref-type="bibr" rid="B10">Goetghebeur and Simpson 1991</xref>, pg. 171: LINN (Herb no. 71/32 image!)].</p></tp:treatment-sec><tp:treatment-sec sec-type="description" id="SECID0EGOAC"><title>Description.</title><p>Perennial herbs, stolon bearing. Culm up to 2 m high, acutely 3-angled, smooth or scabrid. Leaves linear, 8–19 mm wide, margin entire to scabrid. Involucral bracts leaf-like exceeding inflorescence to 60 cm. Inflorescence in terminal anthela bearing many spikelets. Spikelets ovoid-ellipsoid, 2–4 × 2–3 mm. Glumes broadly ovate or elliptic to oblong, brownish, 2–3 × 1.5–2.5 mm, membranous, abaxially pubescent, margin ciliate, apex apiculate or mucronate, single-veined. Perianth bristles 6, retrorsely scabrous or plumose, slightly shorter to slightly longer than achene. Stamens 3, longer than achene. Anthers 1.5 mm. Style 1 mm long. Stigmas 3, 1 mm long. Achene 3-sided, obovoid, 1.5 × 1–1.3 mm, brownish, smooth.</p></tp:treatment-sec><ref-list><ref id="B10"><mixed-citation xmlns:xlink="http://www.w3.org/1999/xlink" xlink:type="simple"><person-group><name name-style="western"><surname>Goetghebeur</surname><given-names>P</given-names></name><name name-style="western"><surname>Simpson</surname><given-names>DA</given-names></name></person-group> (<year>1991</year>) <article-title>Critical notes on <italic><tp:taxon-name><tp:taxon-name-part taxon-name-part-type="genus">Actinoscirpus</tp:taxon-name-part></tp:taxon-name></italic>, <italic><tp:taxon-name><tp:taxon-name-part taxon-name-part-type="genus">Bolboschoenus</tp:taxon-name-part></tp:taxon-name></italic>, <italic><tp:taxon-name><tp:taxon-name-part taxon-name-part-type="genus">Isolepis</tp:taxon-name-part></tp:taxon-name></italic>, <italic><tp:taxon-name><tp:taxon-name-part taxon-name-part-type="genus">Phylloscirpus</tp:taxon-name-part></tp:taxon-name></italic> and <italic><tp:taxon-name><tp:taxon-name-part taxon-name-part-type="genus">Amphiscirpus</tp:taxon-name-part></tp:taxon-name></italic> (<tp:taxon-name><tp:taxon-name-part taxon-name-part-type="family">Cyperaceae</tp:taxon-name-part></tp:taxon-name>).</article-title><source>Kew Bulletin</source><volume>46</volume>(<issue>1</issue>): <fpage>169</fpage>–<lpage>178</lpage>. <ext-link xlink:type="simple" ext-link-type="doi" xlink:href="10.2307/4110756">https://doi.org/10.2307/4110756</ext-link></mixed-citation></ref></ref-list></tp:taxon-treatment>
