# Supplementary material for: Taxonomic notes on Cyperaceae of Nepal: new records of a genus, six species and other noteworthy species
Source: PhytoKeys. 2021 Aug 9;180:141–56. doi: 10.3897/phytokeys.180.67634 (PMC8367931; doi:10.3897/phytokeys.180.67634)
Supplement: XML Treatment for Actinoscirpus grossus var. grossus [file phytokeys.180.67634-treatment2.xml]

<!DOCTYPE tp:taxon-treatment
  PUBLIC "-//TaxonX//DTD Taxonomic Treatment Publishing DTD v0 20100105//EN" "tax-treatment-NSO.dtd">
<tp:taxon-treatment xmlns:tp="http://www.plazi.org/taxpub"><tp:treatment-meta><kwd-group><label>Taxon classification</label><kwd><named-content xmlns:xlink="http://www.w3.org/1999/xlink" content-type="kingdom">Plantae</named-content></kwd><kwd><named-content xmlns:xlink="http://www.w3.org/1999/xlink" content-type="order">Poales</named-content></kwd><kwd><named-content xmlns:xlink="http://www.w3.org/1999/xlink" content-type="family">Cyperaceae</named-content></kwd></kwd-group><mixed-citation publication-type="journal"><person-group><name><surname>Bhandari</surname><given-names>Prabin</given-names></name><name><surname>Chaudhary</surname><given-names>Satyam</given-names></name><name><surname>Neupane</surname><given-names>Ajay</given-names></name><name><surname>Zhou</surname><given-names>Shi-Liang</given-names></name><name><surname>Zhang</surname><given-names>Shu-Ren</given-names></name></person-group><article-title>Taxonomic notes on <tp:taxon-name><tp:taxon-name-part taxon-name-part-type="family">Cyperaceae</tp:taxon-name-part></tp:taxon-name> of Nepal: new records of a genus, six species and other noteworthy species</article-title><source>PhytoKeys</source><day>09</day><month>8</month><year>2021</year><volume>180</volume><fpage>141</fpage><lpage>156</lpage><pub-id pub-id-type="doi">10.3897/phytokeys.180.67634</pub-id></mixed-citation></tp:treatment-meta><tp:nomenclature><tp:taxon-name>
              <object-id xmlns:xlink="http://www.w3.org/1999/xlink" content-type="arpha" xlink:type="simple">73E88095-53CB-5789-B8F9-948BE6E0AD49</object-id>
              <tp:taxon-name-part taxon-name-part-type="genus" reg="Actinoscirpus">Actinoscirpus</tp:taxon-name-part>
              <tp:taxon-name-part taxon-name-part-type="species" reg="grossus">grossus</tp:taxon-name-part>
              <tp:taxon-name-part taxon-name-part-type="infraspecific-rank">var.</tp:taxon-name-part>
              <tp:taxon-name-part taxon-name-part-type="variety" reg="grossus">grossus</tp:taxon-name-part>
            </tp:taxon-name><tp:nomenclature-citation-list><tp:nomenclature-citation><tp:taxon-name>
                  <tp:taxon-name-part taxon-name-part-type="genus" reg="Actinoscirpus">Actinoscirpus</tp:taxon-name-part>
                  <tp:taxon-name-part taxon-name-part-type="species" reg="grossus">grossus</tp:taxon-name-part>
                  <tp:taxon-name-part taxon-name-part-type="infraspecific-rank">var.</tp:taxon-name-part>
                  <tp:taxon-name-part taxon-name-part-type="variety" reg="kysoor">kysoor</tp:taxon-name-part>
                </tp:taxon-name><comment>auct. non (Roxb.) Noltie, in Handb. Fl. Pl. Nepal 1: 206. 2017, (R.R. Kafle 7, (<named-content xmlns:xlink="http://www.w3.org/1999/xlink" content-type="dwc:institutional_code" xlink:type="simple">TUCH</named-content>))</comment></tp:nomenclature-citation></tp:nomenclature-citation-list></tp:nomenclature><tp:treatment-sec sec-type="description" id="SECID0ERCAE"><title>Description.</title><p>Culm angle entire. Glumes apiculate. Perianth bristles retrorsely scabrous. (Fig. <xref ref-type="fig" rid="F1">1A–C</xref>).</p><fig id="F1" position="float" orientation="portrait"><object-id xmlns:xlink="http://www.w3.org/1999/xlink" content-type="doi" xlink:type="simple">10.3897/phytokeys.180.67634.figure1</object-id><object-id xmlns:xlink="http://www.w3.org/1999/xlink" content-type="arpha" xlink:type="simple">AEC2CD65-CC96-59AE-9C1F-19B6E87CF879</object-id><label>Figure 1.</label><caption><p><tp:taxon-name><tp:taxon-name-part taxon-name-part-type="genus" reg="Actinoscirpus">Actinoscirpus</tp:taxon-name-part><tp:taxon-name-part taxon-name-part-type="species" reg="grossus">grossus</tp:taxon-name-part><tp:taxon-name-part taxon-name-part-type="infraspecific-rank">var.</tp:taxon-name-part><tp:taxon-name-part taxon-name-part-type="variety" reg="grossus">grossus</tp:taxon-name-part></tp:taxon-name><bold>A</bold> culm <bold>B</bold> glume <bold>C</bold> achene; <tp:taxon-name><tp:taxon-name-part taxon-name-part-type="genus" reg="Actinoscirpus">A.</tp:taxon-name-part><tp:taxon-name-part taxon-name-part-type="species" reg="grossus">grossus</tp:taxon-name-part><tp:taxon-name-part taxon-name-part-type="infraspecific-rank">var.</tp:taxon-name-part><tp:taxon-name-part taxon-name-part-type="variety" reg="kysoor">kysoor</tp:taxon-name-part></tp:taxon-name><bold>D</bold> culm <bold>E</bold> glume <bold>F</bold> achene.</p></caption><graphic xmlns:xlink="http://www.w3.org/1999/xlink" xlink:href="phytokeys-180-141-g001.jpg" position="float" orientation="portrait" xlink:type="simple" id="oo_574961.jpg"><uri content-type="original_file" xlink:type="simple">https://binary.pensoft.net/fig/574961</uri></graphic></fig></tp:treatment-sec><tp:treatment-sec sec-type="Nepali name" id="SECID0EWEAE"><title>Nepali name.</title><p>Gudh, Gulgulia</p></tp:treatment-sec><tp:treatment-sec sec-type="distribution" id="SECID0E2EAE"><title>Distribution.</title><p>Nepal, India, Bhutan, China, Myanmar, Bangladesh, Sri Lanka, Pakistan, Laos, Vietnam, Malaysia, Thailand, Indonesia, Philippines, New Guinea and Australia.</p></tp:treatment-sec><tp:treatment-sec sec-type="ecology" id="SECID0EAFAE"><title>Ecology.</title><p>Grows in paddy field and lake banks; 600–630 m elev.</p></tp:treatment-sec><tp:treatment-sec sec-type="phenology" id="SECID0EFFAE"><title>Phenology.</title><p>Flowering in July–September; fruiting in October–December.</p></tp:treatment-sec><tp:treatment-sec sec-type="material" id="SECID0EKFAE"><title>Specimens examined.</title><p><bold>Nepal, Kaski</bold>: Pokhara Valley, Rupa Lake, <named-content xmlns:xlink="http://www.w3.org/1999/xlink" content-type="dwc:verbatimCoordinates" xlink:type="simple"><named-content content-type="geo-json" specific-use="{&#34;type&#34;:&#34;Point&#34;,&#34;coordinates&#34;:[84.123467,28.165086]}" id="NCID0EVFAE" xlink:type="simple">28°9'54.31"N, 84°7'24.48"E</named-content></named-content>, 630 m elev., 17 Sep 2019, <italic>P. Bhandari &amp; V. Adhikari KAS07</italic> (<abbrev xmlns:xlink="http://www.w3.org/1999/xlink" xlink:title="National Herbarium and Plant Laboratories" id="ABBRID0E3FAE" xlink:type="simple">KATH</abbrev>); <bold>Kaski</bold>: Pokhara Valley, Rupa Lake, 600 m elev. 15 Apr 1999, <italic>R.R. Kafle 7</italic> (<named-content xmlns:xlink="http://www.w3.org/1999/xlink" content-type="dwc:institutional_code" xlink:type="simple">TUCH</named-content>); <bold>Nawalparasi</bold>: 05 Aug 2007, <italic>S. Dahal 20074</italic> (<abbrev xmlns:xlink="http://www.w3.org/1999/xlink" xlink:title="National Herbarium and Plant Laboratories" id="ABBRID0ENGAE" xlink:type="simple">KATH</abbrev>).</p></tp:treatment-sec></tp:taxon-treatment>
