# Supplementary material for: Taxonomic notes on Cyperaceae of Nepal: new records of a genus, six species and other noteworthy species
Source: PhytoKeys. 2021 Aug 9;180:141–56. doi: 10.3897/phytokeys.180.67634 (PMC8367931; doi:10.3897/phytokeys.180.67634)
Supplement: XML Treatment for Actinoscirpus grossus var. kysoor [file phytokeys.180.67634-treatment3.xml]

<!DOCTYPE tp:taxon-treatment
  PUBLIC "-//TaxonX//DTD Taxonomic Treatment Publishing DTD v0 20100105//EN" "tax-treatment-NSO.dtd">
<tp:taxon-treatment xmlns:tp="http://www.plazi.org/taxpub"><tp:treatment-meta><kwd-group><label>Taxon classification</label><kwd><named-content xmlns:xlink="http://www.w3.org/1999/xlink" content-type="kingdom">Plantae</named-content></kwd><kwd><named-content xmlns:xlink="http://www.w3.org/1999/xlink" content-type="order">Poales</named-content></kwd><kwd><named-content xmlns:xlink="http://www.w3.org/1999/xlink" content-type="family">Cyperaceae</named-content></kwd></kwd-group><mixed-citation publication-type="journal"><person-group><name><surname>Bhandari</surname><given-names>Prabin</given-names></name><name><surname>Chaudhary</surname><given-names>Satyam</given-names></name><name><surname>Neupane</surname><given-names>Ajay</given-names></name><name><surname>Zhou</surname><given-names>Shi-Liang</given-names></name><name><surname>Zhang</surname><given-names>Shu-Ren</given-names></name></person-group><article-title>Taxonomic notes on <tp:taxon-name><tp:taxon-name-part taxon-name-part-type="family">Cyperaceae</tp:taxon-name-part></tp:taxon-name> of Nepal: new records of a genus, six species and other noteworthy species</article-title><source>PhytoKeys</source><day>09</day><month>8</month><year>2021</year><volume>180</volume><fpage>141</fpage><lpage>156</lpage><pub-id pub-id-type="doi">10.3897/phytokeys.180.67634</pub-id></mixed-citation></tp:treatment-meta><tp:nomenclature><tp:taxon-name>
              <object-id xmlns:xlink="http://www.w3.org/1999/xlink" content-type="arpha" xlink:type="simple">DB6800F2-19C9-5B89-B5FA-98EDD123F1DA</object-id>
              <tp:taxon-name-part taxon-name-part-type="genus" reg="Actinoscirpus">Actinoscirpus</tp:taxon-name-part>
              <tp:taxon-name-part taxon-name-part-type="species" reg="grossus">grossus</tp:taxon-name-part>
              <tp:taxon-name-part taxon-name-part-type="infraspecific-rank">var.</tp:taxon-name-part>
              <tp:taxon-name-part taxon-name-part-type="variety" reg="kysoor">kysoor</tp:taxon-name-part>
            </tp:taxon-name><tp:taxon-authority>(Roxb.) Noltie, Edinburgh J. Bot. 51(2): 173. 1994.</tp:taxon-authority><tp:nomenclature-citation-list><tp:nomenclature-citation><tp:taxon-name>
                  <tp:taxon-name-part taxon-name-part-type="genus" reg="Scirpus">Scirpus</tp:taxon-name-part>
                  <tp:taxon-name-part taxon-name-part-type="species" reg="kysoor">kysoor</tp:taxon-name-part>
                </tp:taxon-name><comment>Roxb., Fl. Ind. 1: 235. 1820.</comment></tp:nomenclature-citation><tp:nomenclature-citation><tp:taxon-name>
                  <tp:taxon-name-part taxon-name-part-type="genus" reg="Scirpus">Scirpus</tp:taxon-name-part>
                  <tp:taxon-name-part taxon-name-part-type="species" reg="grossus">grossus</tp:taxon-name-part>
                  <tp:taxon-name-part taxon-name-part-type="infraspecific-rank">var.</tp:taxon-name-part>
                  <tp:taxon-name-part taxon-name-part-type="variety" reg="kysoor">kysoor</tp:taxon-name-part>
                </tp:taxon-name><comment>(Roxb.) Clarke, Fl. Brit. India 6: 660. 1894.</comment></tp:nomenclature-citation><tp:nomenclature-citation><tp:taxon-name>
                  <tp:taxon-name-part taxon-name-part-type="genus" reg="Scirpus">Scirpus</tp:taxon-name-part>
                  <tp:taxon-name-part taxon-name-part-type="species" reg="grossus">grossus</tp:taxon-name-part>
                  <tp:taxon-name-part taxon-name-part-type="infraspecific-rank">f.</tp:taxon-name-part>
                  <tp:taxon-name-part taxon-name-part-type="form" reg="kysoor">kysoor</tp:taxon-name-part>
                </tp:taxon-name><comment>(Roxb.) Beetle, Amer. J. Bot. 33(8): 661. 1946.</comment></tp:nomenclature-citation><tp:nomenclature-citation><tp:taxon-name>
                  <tp:taxon-name-part taxon-name-part-type="genus" reg="Schoenoplectus">Schoenoplectus</tp:taxon-name-part>
                  <tp:taxon-name-part taxon-name-part-type="species" reg="grossus">grossus</tp:taxon-name-part>
                </tp:taxon-name><comment>auct. non (L.f.) Palla, in Enum. Pl. Nepal 1: 118. 1978.</comment></tp:nomenclature-citation></tp:nomenclature-citation-list></tp:nomenclature><tp:treatment-sec sec-type="material" id="SECID0E1JAE"><title>Type.</title><p>Roxburgh Icones No. 2017 [(lectotype, designated by <xref ref-type="bibr" rid="B17">Noltie 1994</xref>, pg. 173: K, n.v.), (epitype, designated by <xref ref-type="bibr" rid="B17">Noltie 1994</xref>, pg. 173: E (E00386664 image!))].</p></tp:treatment-sec><tp:treatment-sec sec-type="description" id="SECID0EIKAE"><title>Description.</title><p>Culm angle scabrous towards the apex. Glume with a distinct 0.5 mm, recurved mucro. Perianth bristles plumose. (Fig. <xref ref-type="fig" rid="F1">1D–F</xref>).</p></tp:treatment-sec><tp:treatment-sec sec-type="distribution" id="SECID0ESKAE"><title>Distribution.</title><p>Nepal, India and Bhutan.</p></tp:treatment-sec><tp:treatment-sec sec-type="ecology" id="SECID0EXKAE"><title>Ecology.</title><p>Grows in paddy fields; 71 m elev.</p></tp:treatment-sec><tp:treatment-sec sec-type="phenology" id="SECID0E3KAE"><title>Phenology.</title><p>Flowering in August–September; fruiting in October–December.</p></tp:treatment-sec><tp:treatment-sec sec-type="Specimen examined" id="SECID0EBLAE"><title>Specimen examined.</title><p><bold>Nepal, Jhapa</bold>: Kachankawal Rural Municipality (<abbrev xmlns:xlink="http://www.w3.org/1999/xlink" xlink:title="Kachankawal Rural Municipality" id="ABBRID0EJLAE" xlink:type="simple">RM</abbrev>), Baniyani, <named-content xmlns:xlink="http://www.w3.org/1999/xlink" content-type="dwc:verbatimCoordinates" xlink:type="simple"><named-content content-type="geo-json" specific-use="{&#34;type&#34;:&#34;Point&#34;,&#34;coordinates&#34;:[88.050356,26.437761]}" id="NCID0EQLAE" xlink:type="simple">26°26'15.94"N, 88°3'1.28"E</named-content></named-content>, 71 m elev., 04 Dec 2020, <italic>S. Chaudhary 20120410</italic> (<abbrev xmlns:xlink="http://www.w3.org/1999/xlink" xlink:title="National Herbarium and Plant Laboratories" id="ABBRID0EXLAE" xlink:type="simple">KATH</abbrev>, <named-content xmlns:xlink="http://www.w3.org/1999/xlink" content-type="dwc:institutional_code" xlink:type="simple">TUCH</named-content>).</p></tp:treatment-sec><tp:treatment-sec sec-type="notes" id="SECID0EAMAE"><title>Note.</title><p>The first author visited: Rupa Lake and other wetlands of Pokhara Valley, Central Nepal and Jhapa District, East Nepal; observing multiple specimens. Samples deposited at <abbrev xmlns:xlink="http://www.w3.org/1999/xlink" xlink:title="National Herbarium and Plant Laboratories" id="ABBRID0EGMAE" xlink:type="simple">KATH</abbrev> (Central Nepal, <italic>S. Dahal 20074</italic>) and <named-content xmlns:xlink="http://www.w3.org/1999/xlink" content-type="dwc:institutional_code" xlink:type="simple">TUCH</named-content> (Central Nepal, <italic>R.R. Kafle 7</italic>) were examined. Upon close inspection of the culm, glume and achene characters, the Central Nepal populations exactly match <tp:taxon-name><tp:taxon-name-part taxon-name-part-type="genus" reg="Actinoscirpus">Actinoscirpus</tp:taxon-name-part><tp:taxon-name-part taxon-name-part-type="species" reg="grossus">grossus</tp:taxon-name-part><tp:taxon-name-part taxon-name-part-type="infraspecific-rank">var.</tp:taxon-name-part><tp:taxon-name-part taxon-name-part-type="variety" reg="grossus">grossus</tp:taxon-name-part></tp:taxon-name>, while the East Nepal populations matched with that of <tp:taxon-name><tp:taxon-name-part taxon-name-part-type="genus" reg="Actinoscirpus">Actinoscirpus</tp:taxon-name-part><tp:taxon-name-part taxon-name-part-type="species" reg="grossus">grossus</tp:taxon-name-part><tp:taxon-name-part taxon-name-part-type="infraspecific-rank">var.</tp:taxon-name-part><tp:taxon-name-part taxon-name-part-type="variety" reg="kysoor">kysoor</tp:taxon-name-part></tp:taxon-name>. Therefore, it can be concluded that the two varieties of <italic><tp:taxon-name><tp:taxon-name-part taxon-name-part-type="genus" reg="Actinoscirpus">Actinoscirpus</tp:taxon-name-part><tp:taxon-name-part taxon-name-part-type="species" reg="grossus">grossus</tp:taxon-name-part></tp:taxon-name></italic> occur in Nepal.</p><sec sec-type="Eleocharis R.Br., Prodr. Fl. Nov. Holland. 224. 1810" id="SECID0EAOAE"><title><italic><tp:taxon-name><tp:taxon-name-part taxon-name-part-type="genus" reg="Eleocharis">Eleocharis</tp:taxon-name-part></tp:taxon-name></italic> R.Br., Prodr. Fl. Nov. Holland. 224. 1810.</title></sec></tp:treatment-sec><tp:treatment-sec><!--Section generated to contain objects referenced in tp:taxon-treatment.--><fig id="F1" position="float" orientation="portrait"><object-id xmlns:xlink="http://www.w3.org/1999/xlink" content-type="doi" xlink:type="simple">10.3897/phytokeys.180.67634.figure1</object-id><object-id xmlns:xlink="http://www.w3.org/1999/xlink" content-type="arpha" xlink:type="simple">AEC2CD65-CC96-59AE-9C1F-19B6E87CF879</object-id><label>Figure 1.</label><caption><p><tp:taxon-name><tp:taxon-name-part taxon-name-part-type="genus" reg="Actinoscirpus">Actinoscirpus</tp:taxon-name-part><tp:taxon-name-part taxon-name-part-type="species" reg="grossus">grossus</tp:taxon-name-part><tp:taxon-name-part taxon-name-part-type="infraspecific-rank">var.</tp:taxon-name-part><tp:taxon-name-part taxon-name-part-type="variety" reg="grossus">grossus</tp:taxon-name-part></tp:taxon-name><bold>A</bold> culm <bold>B</bold> glume <bold>C</bold> achene; <tp:taxon-name><tp:taxon-name-part taxon-name-part-type="genus" reg="Actinoscirpus">A.</tp:taxon-name-part><tp:taxon-name-part taxon-name-part-type="species" reg="grossus">grossus</tp:taxon-name-part><tp:taxon-name-part taxon-name-part-type="infraspecific-rank">var.</tp:taxon-name-part><tp:taxon-name-part taxon-name-part-type="variety" reg="kysoor">kysoor</tp:taxon-name-part></tp:taxon-name><bold>D</bold> culm <bold>E</bold> glume <bold>F</bold> achene.</p></caption><graphic xmlns:xlink="http://www.w3.org/1999/xlink" xlink:href="phytokeys-180-141-g001.jpg" position="float" orientation="portrait" xlink:type="simple" id="oo_574961.jpg"><uri content-type="original_file" xlink:type="simple">https://binary.pensoft.net/fig/574961</uri></graphic></fig></tp:treatment-sec><ref-list><ref id="B17"><mixed-citation xmlns:xlink="http://www.w3.org/1999/xlink" xlink:type="simple"><person-group><name name-style="western"><surname>Noltie</surname><given-names>HJ</given-names></name></person-group> (<year>1994</year>) <article-title>Notes relating to the Flora of Bhutan: XXVIII. <tp:taxon-name><tp:taxon-name-part taxon-name-part-type="family">Eriocaulaceae</tp:taxon-name-part></tp:taxon-name> (Eriocaulon), <tp:taxon-name><tp:taxon-name-part taxon-name-part-type="family">Musaceae</tp:taxon-name-part></tp:taxon-name> (Musa), <tp:taxon-name><tp:taxon-name-part taxon-name-part-type="family">Cyperaceae</tp:taxon-name-part></tp:taxon-name> (<tp:taxon-name><tp:taxon-name-part taxon-name-part-type="genus">Actinoscirpus</tp:taxon-name-part></tp:taxon-name>).</article-title><source>Edinburgh Journal of Botany</source><volume>51</volume>(<issue>2</issue>): <fpage>169</fpage>–<lpage>174</lpage>. <ext-link xlink:type="simple" ext-link-type="doi" xlink:href="10.1017/S096042860000086X">https://doi.org/10.1017/S096042860000086X</ext-link></mixed-citation></ref></ref-list></tp:taxon-treatment>
