# Supplementary material for: Taxonomic notes on Cyperaceae of Nepal: new records of a genus, six species and other noteworthy species
Source: PhytoKeys. 2021 Aug 9;180:141–56. doi: 10.3897/phytokeys.180.67634 (PMC8367931; doi:10.3897/phytokeys.180.67634)
Supplement: XML Treatment for Eleocharis ochrostachys [file phytokeys.180.67634-treatment4.xml]

<!DOCTYPE tp:taxon-treatment
  PUBLIC "-//TaxonX//DTD Taxonomic Treatment Publishing DTD v0 20100105//EN" "tax-treatment-NSO.dtd">
<tp:taxon-treatment xmlns:tp="http://www.plazi.org/taxpub"><tp:treatment-meta><kwd-group><label>Taxon classification</label><kwd><named-content xmlns:xlink="http://www.w3.org/1999/xlink" content-type="kingdom">Plantae</named-content></kwd><kwd><named-content xmlns:xlink="http://www.w3.org/1999/xlink" content-type="order">Poales</named-content></kwd><kwd><named-content xmlns:xlink="http://www.w3.org/1999/xlink" content-type="family">Cyperaceae</named-content></kwd></kwd-group><mixed-citation publication-type="journal"><person-group><name><surname>Bhandari</surname><given-names>Prabin</given-names></name><name><surname>Chaudhary</surname><given-names>Satyam</given-names></name><name><surname>Neupane</surname><given-names>Ajay</given-names></name><name><surname>Zhou</surname><given-names>Shi-Liang</given-names></name><name><surname>Zhang</surname><given-names>Shu-Ren</given-names></name></person-group><article-title>Taxonomic notes on <tp:taxon-name><tp:taxon-name-part taxon-name-part-type="family">Cyperaceae</tp:taxon-name-part></tp:taxon-name> of Nepal: new records of a genus, six species and other noteworthy species</article-title><source>PhytoKeys</source><day>09</day><month>8</month><year>2021</year><volume>180</volume><fpage>141</fpage><lpage>156</lpage><pub-id pub-id-type="doi">10.3897/phytokeys.180.67634</pub-id></mixed-citation></tp:treatment-meta><tp:nomenclature><tp:taxon-name>
              <object-id xmlns:xlink="http://www.w3.org/1999/xlink" content-type="arpha" xlink:type="simple">C693F411-ED15-57CE-A11C-643031CB07E4</object-id>
              <tp:taxon-name-part taxon-name-part-type="genus" reg="Eleocharis">Eleocharis</tp:taxon-name-part>
              <tp:taxon-name-part taxon-name-part-type="species" reg="ochrostachys">ochrostachys</tp:taxon-name-part>
            </tp:taxon-name><tp:taxon-authority>Steud., Syn. Pl. Glumac. 2(7): 80. 1855.</tp:taxon-authority><tp:nomenclature-citation-list><tp:nomenclature-citation><tp:taxon-name>
                  <tp:taxon-name-part taxon-name-part-type="genus" reg="Scirpus">Scirpus</tp:taxon-name-part>
                  <tp:taxon-name-part taxon-name-part-type="species" reg="ochrostachys">ochrostachys</tp:taxon-name-part>
                </tp:taxon-name><comment>(Steud.) Kuntze, Revis. Gen. Pl. 2: 758. 1891.</comment></tp:nomenclature-citation></tp:nomenclature-citation-list></tp:nomenclature><tp:treatment-sec sec-type="material" id="SECID0E3PAE"><title>Type.</title><p>Indonesia, Java, 17 August 1842, <italic>H. Zollinger 291</italic> [holotype: P (P00329735 image!)].</p></tp:treatment-sec><tp:treatment-sec sec-type="description" id="SECID0EEQAE"><title>Description.</title><p>Plant 30–110 cm tall, stoloniferous, tufted. Sheaths 2, tubular, purplish-red to pale green or hyaline, 4–12 cm, mouth obliquely truncate, apex acute. Culm round, sometimes obscurely 3–angled, lacking septa. Spikelet cylindrical to ovoid, 0.7–3.2 cm with many spirally arranged glumes; lowermost glume empty. Glume ovate, leathery, 3.5–4.5 × 2–3.5 mm, margin hyaline, apex obtuse. Persistent style base flattened, up to half the width of achene. Stigmas 2 or 3. Stamens 3, as long as perianth bristles; anther 2 mm. Perianth bristles 6 to 8, almost twice or more than twice the length of achene, retrorsely scabrous. Achene biconvex, obovoid, 1.5–2 × 1.2–1.5 mm, yellowish-brownish, shiny, surface longitudinally striate with more than 25 rows of transversely linear-oblong epidermal cells, apex with an annular thickening, forming a small neck. (Fig. <xref ref-type="fig" rid="F2">2A</xref>).</p><fig id="F2" position="float" orientation="portrait"><object-id xmlns:xlink="http://www.w3.org/1999/xlink" content-type="doi" xlink:type="simple">10.3897/phytokeys.180.67634.figure2</object-id><object-id xmlns:xlink="http://www.w3.org/1999/xlink" content-type="arpha" xlink:type="simple">289C0B71-FC05-5468-A477-4ED77CAD1930</object-id><label>Figure 2.</label><caption><p>Achene <bold>A</bold><italic><tp:taxon-name><tp:taxon-name-part taxon-name-part-type="genus" reg="Eleocharis">Eleocharis</tp:taxon-name-part><tp:taxon-name-part taxon-name-part-type="species" reg="ochrostachys">ochrostachys</tp:taxon-name-part></tp:taxon-name></italic><bold>B</bold><italic><tp:taxon-name><tp:taxon-name-part taxon-name-part-type="genus" reg="Fimbristylis">Fimbristylis</tp:taxon-name-part><tp:taxon-name-part taxon-name-part-type="species" reg="acuminata">acuminata</tp:taxon-name-part></tp:taxon-name></italic><bold>C</bold><italic><tp:taxon-name><tp:taxon-name-part taxon-name-part-type="genus" reg="Fimbristylis">F.</tp:taxon-name-part><tp:taxon-name-part taxon-name-part-type="species" reg="ferruginea">ferruginea</tp:taxon-name-part></tp:taxon-name></italic><bold>D</bold><italic><tp:taxon-name><tp:taxon-name-part taxon-name-part-type="genus" reg="Fimbristylis">F.</tp:taxon-name-part><tp:taxon-name-part taxon-name-part-type="species" reg="nutans">nutans</tp:taxon-name-part></tp:taxon-name></italic><bold>E</bold><italic><tp:taxon-name><tp:taxon-name-part taxon-name-part-type="genus" reg="Fimbristylis">F.</tp:taxon-name-part><tp:taxon-name-part taxon-name-part-type="species" reg="salbundia">salbundia</tp:taxon-name-part></tp:taxon-name></italic><bold>F</bold><italic><tp:taxon-name><tp:taxon-name-part taxon-name-part-type="genus" reg="Fimbristylis">F.</tp:taxon-name-part><tp:taxon-name-part taxon-name-part-type="species" reg="thomsonii">thomsonii</tp:taxon-name-part></tp:taxon-name></italic><bold>G</bold><italic><tp:taxon-name><tp:taxon-name-part taxon-name-part-type="genus" reg="Fuirena">Fuirena</tp:taxon-name-part><tp:taxon-name-part taxon-name-part-type="species" reg="umbellata">umbellata</tp:taxon-name-part></tp:taxon-name></italic><bold>H</bold><italic><tp:taxon-name><tp:taxon-name-part taxon-name-part-type="genus" reg="Machaerina">Machaerina</tp:taxon-name-part><tp:taxon-name-part taxon-name-part-type="species" reg="rubiginosa">rubiginosa</tp:taxon-name-part></tp:taxon-name></italic><bold>I</bold><italic><tp:taxon-name><tp:taxon-name-part taxon-name-part-type="genus" reg="Scleria">Scleria</tp:taxon-name-part><tp:taxon-name-part taxon-name-part-type="species" reg="rugosa">rugosa</tp:taxon-name-part></tp:taxon-name></italic>.</p></caption><graphic xmlns:xlink="http://www.w3.org/1999/xlink" xlink:href="phytokeys-180-141-g002.jpg" position="float" orientation="portrait" xlink:type="simple" id="oo_574962.jpg"><uri content-type="original_file" xlink:type="simple">https://binary.pensoft.net/fig/574962</uri></graphic></fig></tp:treatment-sec><tp:treatment-sec sec-type="distribution" id="SECID0EQUAE"><title>Distribution.</title><p>Nepal (new record), India, China, Myanmar, Bangladesh, Sri Lanka, Malaysia, Thailand, Indonesia, Philippines, Vietnam and New Guinea.</p></tp:treatment-sec><tp:treatment-sec sec-type="ecology" id="SECID0EVUAE"><title>Ecology.</title><p>Grows in marshy areas, floating islands, lake edges and waterlogged fields; 70–762 m elev.</p></tp:treatment-sec><tp:treatment-sec sec-type="phenology" id="SECID0E1UAE"><title>Phenology.</title><p>Flowering in August-September; fruiting in October–December.</p></tp:treatment-sec><tp:treatment-sec sec-type="material" id="SECID0E6UAE"><title>Specimens examined.</title><p><bold>Nepal, Kaski</bold>: Pokhara valley, Begnas Lake, 690 m elev., 17 September 2019, <italic>P. Bhandari &amp; V. Adhikari KAS14</italic> (<abbrev xmlns:xlink="http://www.w3.org/1999/xlink" xlink:title="National Herbarium and Plant Laboratories" id="ABBRID0EJVAE" xlink:type="simple">KATH</abbrev>); <bold>Kaski</bold>: Pokhara Valley, Gunde Lake, <named-content xmlns:xlink="http://www.w3.org/1999/xlink" content-type="dwc:verbatimCoordinates" xlink:type="simple"><named-content content-type="geo-json" specific-use="{&#34;type&#34;:&#34;Point&#34;,&#34;coordinates&#34;:[84.039328,28.191747]}" id="NCID0ESVAE" xlink:type="simple">28°11'30.29"N, 84°2'21.58"E</named-content></named-content>, 762 m elev., 09 Dec 2020, <italic>P. Bhandari &amp; V. Thapa 20120912</italic> (<abbrev xmlns:xlink="http://www.w3.org/1999/xlink" xlink:title="National Herbarium and Plant Laboratories" id="ABBRID0EZVAE" xlink:type="simple">KATH</abbrev>); <bold>Kaski</bold>: Pokhara Valley, Neureni Lake, <named-content xmlns:xlink="http://www.w3.org/1999/xlink" content-type="dwc:verbatimCoordinates" xlink:type="simple"><named-content content-type="geo-json" specific-use="{&#34;type&#34;:&#34;Point&#34;,&#34;coordinates&#34;:[84.047861,28.191769]}" id="NCID0ECWAE" xlink:type="simple">28°11'30.37"N, 84°2'52.30"E</named-content></named-content>, 749 m elev., 30 Dec 2020, <italic>P. Bhandari &amp; N.L. Bhandari 20123002</italic> (<abbrev xmlns:xlink="http://www.w3.org/1999/xlink" xlink:title="National Herbarium and Plant Laboratories" id="ABBRID0EJWAE" xlink:type="simple">KATH</abbrev>); <bold>Jhapa</bold>: Kachankawal <abbrev xmlns:xlink="http://www.w3.org/1999/xlink" xlink:title="Kachankawal Rural Municipality" id="ABBRID0EPWAE" xlink:type="simple">RM</abbrev>, Aambari Road, Thulo Kechana, <named-content xmlns:xlink="http://www.w3.org/1999/xlink" content-type="dwc:verbatimCoordinates" xlink:type="simple"><named-content content-type="geo-json" specific-use="{&#34;type&#34;:&#34;Point&#34;,&#34;coordinates&#34;:[87.987708,26.426822]}" id="NCID0EWWAE" xlink:type="simple">26°25'36.56"N, 87°59'15.75"E</named-content></named-content>, 70 m elev., 05 Feb 2021, <italic>P. Bhandari</italic>, <italic>A. Neupane &amp; S. Chaudhary 21020505</italic> (<abbrev xmlns:xlink="http://www.w3.org/1999/xlink" xlink:title="National Herbarium and Plant Laboratories" id="ABBRID0E6WAE" xlink:type="simple">KATH</abbrev>).</p></tp:treatment-sec></tp:taxon-treatment>
