# Supplementary material for: Taxonomic notes on Cyperaceae of Nepal: new records of a genus, six species and other noteworthy species
Source: PhytoKeys. 2021 Aug 9;180:141–56. doi: 10.3897/phytokeys.180.67634 (PMC8367931; doi:10.3897/phytokeys.180.67634)
Supplement: XML Treatment for Fimbristylis acuminata [file phytokeys.180.67634-treatment5.xml]

<!DOCTYPE tp:taxon-treatment
  PUBLIC "-//TaxonX//DTD Taxonomic Treatment Publishing DTD v0 20100105//EN" "tax-treatment-NSO.dtd">
<tp:taxon-treatment xmlns:tp="http://www.plazi.org/taxpub"><tp:treatment-meta><kwd-group><label>Taxon classification</label><kwd><named-content xmlns:xlink="http://www.w3.org/1999/xlink" content-type="kingdom">Plantae</named-content></kwd><kwd><named-content xmlns:xlink="http://www.w3.org/1999/xlink" content-type="order">Poales</named-content></kwd><kwd><named-content xmlns:xlink="http://www.w3.org/1999/xlink" content-type="family">Cyperaceae</named-content></kwd></kwd-group><mixed-citation publication-type="journal"><person-group><name><surname>Bhandari</surname><given-names>Prabin</given-names></name><name><surname>Chaudhary</surname><given-names>Satyam</given-names></name><name><surname>Neupane</surname><given-names>Ajay</given-names></name><name><surname>Zhou</surname><given-names>Shi-Liang</given-names></name><name><surname>Zhang</surname><given-names>Shu-Ren</given-names></name></person-group><article-title>Taxonomic notes on <tp:taxon-name><tp:taxon-name-part taxon-name-part-type="family">Cyperaceae</tp:taxon-name-part></tp:taxon-name> of Nepal: new records of a genus, six species and other noteworthy species</article-title><source>PhytoKeys</source><day>09</day><month>8</month><year>2021</year><volume>180</volume><fpage>141</fpage><lpage>156</lpage><pub-id pub-id-type="doi">10.3897/phytokeys.180.67634</pub-id></mixed-citation></tp:treatment-meta><tp:nomenclature><tp:taxon-name>
                <object-id xmlns:xlink="http://www.w3.org/1999/xlink" content-type="arpha" xlink:type="simple">C0503B23-C8D5-5583-B9EC-6A6F026AC583</object-id>
                <tp:taxon-name-part taxon-name-part-type="genus" reg="Fimbristylis">Fimbristylis</tp:taxon-name-part>
                <tp:taxon-name-part taxon-name-part-type="species" reg="acuminata">acuminata</tp:taxon-name-part>
              </tp:taxon-name><tp:taxon-authority>Vahl, Enum. Pl. 2: 285. 1805.</tp:taxon-authority></tp:nomenclature><tp:treatment-sec sec-type="material" id="SECID0EJEAG"><title>Type.</title><p>India, <italic>König</italic> s.n. [holotype: C, (C10010413 image!)].</p></tp:treatment-sec><tp:treatment-sec sec-type="description" id="SECID0EREAG"><title>Description.</title><p>Plant annual, tufted. Culm terete, up to 22 cm long. Leaf reduced to the bladeless sheath. Involucral bract absent. Inflorescence terminal with a single erect or slightly nodding spikelet. Spikelet lanceolate-ovoid, 5–10 × 1.5–3 mm. Glumes pale green or brown-tinged, ovate, 3–4 × 2–2.5 mm, apex obtuse and mucronate. Style flattened, apically ciliate, 2.5 mm long. Stigmas 2, ciliate. Stamens 2, as long as glumes. Achene brownish-black, obovoid, 1.5 × 1–1.5 mm, biconvex, with 6–7 rows of transversely wavy reticulation in each face, pitted with hexagonal cells, shortly stipitate. (Fig. <xref ref-type="fig" rid="F2">2B</xref>).</p></tp:treatment-sec><tp:treatment-sec sec-type="distribution" id="SECID0E2EAG"><title>Distribution.</title><p>Nepal (new record), Bhutan, India, China, Bangladesh, Sri Lanka, Laos, Malaysia, Thailand, Indonesia, Philippines, Vietnam, New Guinea and Australia.</p></tp:treatment-sec><tp:treatment-sec sec-type="ecology" id="SECID0EAFAG"><title>Ecology.</title><p>Grows in flood plains, riverbanks and semi-dry paddy fields; 70–676 m elev.</p></tp:treatment-sec><tp:treatment-sec sec-type="phenology" id="SECID0EFFAG"><title>Phenology.</title><p>Flowering in August-September; fruiting in October–December.</p></tp:treatment-sec><tp:treatment-sec sec-type="material" id="SECID0EKFAG"><title>Specimens examined.</title><p><bold>Nepal, Kaski</bold>: Pokhara Valley, Sita Paila, <named-content xmlns:xlink="http://www.w3.org/1999/xlink" content-type="dwc:verbatimCoordinates" xlink:type="simple"><named-content content-type="geo-json" specific-use="{&#34;type&#34;:&#34;Point&#34;,&#34;coordinates&#34;:[83.994544,28.175256]}" id="NCID0EVFAG" xlink:type="simple">28°10'30.92"N, 83°59'40.36"E</named-content></named-content>, 676 m elev., 11 Oct 2020, <italic>P. Bhandari &amp; A. Bhandari 20101101</italic> (<abbrev xmlns:xlink="http://www.w3.org/1999/xlink" xlink:title="National Herbarium and Plant Laboratories" id="ABBRID0E3FAG" xlink:type="simple">KATH</abbrev>, <named-content xmlns:xlink="http://www.w3.org/1999/xlink" content-type="dwc:institutional_code" xlink:type="simple">TUCH</named-content>); <bold>Jhapa</bold>: Kachankawal <abbrev xmlns:xlink="http://www.w3.org/1999/xlink" xlink:title="Kachankawal Rural Municipality" id="ABBRID0EHGAG" xlink:type="simple">RM</abbrev>, Baniyani, <named-content xmlns:xlink="http://www.w3.org/1999/xlink" content-type="dwc:verbatimCoordinates" xlink:type="simple"><named-content content-type="geo-json" specific-use="{&#34;type&#34;:&#34;Point&#34;,&#34;coordinates&#34;:[88.050356,26.437761]}" id="NCID0EOGAG" xlink:type="simple">26°26'15.94"N, 88°3'1.28"E</named-content></named-content>, 70 m elev., 04 Dec 2020, <italic>S. Chaudhary 20120406</italic> (<abbrev xmlns:xlink="http://www.w3.org/1999/xlink" xlink:title="National Herbarium and Plant Laboratories" id="ABBRID0EVGAG" xlink:type="simple">KATH</abbrev>).</p></tp:treatment-sec><tp:treatment-sec><!--Section generated to contain objects referenced in tp:taxon-treatment.--><fig id="F2" position="float" orientation="portrait"><object-id xmlns:xlink="http://www.w3.org/1999/xlink" content-type="doi" xlink:type="simple">10.3897/phytokeys.180.67634.figure2</object-id><object-id xmlns:xlink="http://www.w3.org/1999/xlink" content-type="arpha" xlink:type="simple">289C0B71-FC05-5468-A477-4ED77CAD1930</object-id><label>Figure 2.</label><caption><p>Achene <bold>A</bold><italic><tp:taxon-name><tp:taxon-name-part taxon-name-part-type="genus" reg="Eleocharis">Eleocharis</tp:taxon-name-part><tp:taxon-name-part taxon-name-part-type="species" reg="ochrostachys">ochrostachys</tp:taxon-name-part></tp:taxon-name></italic><bold>B</bold><italic><tp:taxon-name><tp:taxon-name-part taxon-name-part-type="genus" reg="Fimbristylis">Fimbristylis</tp:taxon-name-part><tp:taxon-name-part taxon-name-part-type="species" reg="acuminata">acuminata</tp:taxon-name-part></tp:taxon-name></italic><bold>C</bold><italic><tp:taxon-name><tp:taxon-name-part taxon-name-part-type="genus" reg="Fimbristylis">F.</tp:taxon-name-part><tp:taxon-name-part taxon-name-part-type="species" reg="ferruginea">ferruginea</tp:taxon-name-part></tp:taxon-name></italic><bold>D</bold><italic><tp:taxon-name><tp:taxon-name-part taxon-name-part-type="genus" reg="Fimbristylis">F.</tp:taxon-name-part><tp:taxon-name-part taxon-name-part-type="species" reg="nutans">nutans</tp:taxon-name-part></tp:taxon-name></italic><bold>E</bold><italic><tp:taxon-name><tp:taxon-name-part taxon-name-part-type="genus" reg="Fimbristylis">F.</tp:taxon-name-part><tp:taxon-name-part taxon-name-part-type="species" reg="salbundia">salbundia</tp:taxon-name-part></tp:taxon-name></italic><bold>F</bold><italic><tp:taxon-name><tp:taxon-name-part taxon-name-part-type="genus" reg="Fimbristylis">F.</tp:taxon-name-part><tp:taxon-name-part taxon-name-part-type="species" reg="thomsonii">thomsonii</tp:taxon-name-part></tp:taxon-name></italic><bold>G</bold><italic><tp:taxon-name><tp:taxon-name-part taxon-name-part-type="genus" reg="Fuirena">Fuirena</tp:taxon-name-part><tp:taxon-name-part taxon-name-part-type="species" reg="umbellata">umbellata</tp:taxon-name-part></tp:taxon-name></italic><bold>H</bold><italic><tp:taxon-name><tp:taxon-name-part taxon-name-part-type="genus" reg="Machaerina">Machaerina</tp:taxon-name-part><tp:taxon-name-part taxon-name-part-type="species" reg="rubiginosa">rubiginosa</tp:taxon-name-part></tp:taxon-name></italic><bold>I</bold><italic><tp:taxon-name><tp:taxon-name-part taxon-name-part-type="genus" reg="Scleria">Scleria</tp:taxon-name-part><tp:taxon-name-part taxon-name-part-type="species" reg="rugosa">rugosa</tp:taxon-name-part></tp:taxon-name></italic>.</p></caption><graphic xmlns:xlink="http://www.w3.org/1999/xlink" xlink:href="phytokeys-180-141-g002.jpg" position="float" orientation="portrait" xlink:type="simple" id="oo_574962.jpg"><uri content-type="original_file" xlink:type="simple">https://binary.pensoft.net/fig/574962</uri></graphic></fig></tp:treatment-sec></tp:taxon-treatment>
