# Supplementary material for: Taxonomic notes on Cyperaceae of Nepal: new records of a genus, six species and other noteworthy species
Source: PhytoKeys. 2021 Aug 9;180:141–56. doi: 10.3897/phytokeys.180.67634 (PMC8367931; doi:10.3897/phytokeys.180.67634)
Supplement: XML Treatment for Fimbristylis ferruginea [file phytokeys.180.67634-treatment6.xml]

<!DOCTYPE tp:taxon-treatment
  PUBLIC "-//TaxonX//DTD Taxonomic Treatment Publishing DTD v0 20100105//EN" "tax-treatment-NSO.dtd">
<tp:taxon-treatment xmlns:tp="http://www.plazi.org/taxpub"><tp:treatment-meta><kwd-group><label>Taxon classification</label><kwd><named-content xmlns:xlink="http://www.w3.org/1999/xlink" content-type="kingdom">Plantae</named-content></kwd><kwd><named-content xmlns:xlink="http://www.w3.org/1999/xlink" content-type="order">Poales</named-content></kwd><kwd><named-content xmlns:xlink="http://www.w3.org/1999/xlink" content-type="family">Cyperaceae</named-content></kwd></kwd-group><mixed-citation publication-type="journal"><person-group><name><surname>Bhandari</surname><given-names>Prabin</given-names></name><name><surname>Chaudhary</surname><given-names>Satyam</given-names></name><name><surname>Neupane</surname><given-names>Ajay</given-names></name><name><surname>Zhou</surname><given-names>Shi-Liang</given-names></name><name><surname>Zhang</surname><given-names>Shu-Ren</given-names></name></person-group><article-title>Taxonomic notes on <tp:taxon-name><tp:taxon-name-part taxon-name-part-type="family">Cyperaceae</tp:taxon-name-part></tp:taxon-name> of Nepal: new records of a genus, six species and other noteworthy species</article-title><source>PhytoKeys</source><day>09</day><month>8</month><year>2021</year><volume>180</volume><fpage>141</fpage><lpage>156</lpage><pub-id pub-id-type="doi">10.3897/phytokeys.180.67634</pub-id></mixed-citation></tp:treatment-meta><tp:nomenclature><tp:taxon-name>
                <object-id xmlns:xlink="http://www.w3.org/1999/xlink" content-type="arpha" xlink:type="simple">1DD910BF-6E67-54F2-9ED7-ADD64458A3C2</object-id>
                <tp:taxon-name-part taxon-name-part-type="genus" reg="Fimbristylis">Fimbristylis</tp:taxon-name-part>
                <tp:taxon-name-part taxon-name-part-type="species" reg="ferruginea">ferruginea</tp:taxon-name-part>
              </tp:taxon-name><tp:taxon-authority>(L.) Vahl, Enum. Pl. 2: 291. 1805.</tp:taxon-authority><tp:nomenclature-citation-list><tp:nomenclature-citation><tp:taxon-name>
                    <tp:taxon-name-part taxon-name-part-type="genus" reg="Scirpus">Scirpus</tp:taxon-name-part>
                    <tp:taxon-name-part taxon-name-part-type="species" reg="ferrugineus">ferrugineus</tp:taxon-name-part>
                  </tp:taxon-name><comment>L., Sp. Pl. 1: 50. 1753.</comment></tp:nomenclature-citation></tp:nomenclature-citation-list></tp:nomenclature><tp:treatment-sec sec-type="material" id="SECID0EJIAG"><title>Type.</title><p>Jamaica, Collector unknown s.n. [Herb. van Royen], [lectotype, designated by Adams in <xref ref-type="bibr" rid="B1">Cafferty and Jarvis 2004</xref>, pg. 180: L, (L0052731 image!)].</p></tp:treatment-sec><tp:treatment-sec sec-type="description" id="SECID0ETIAG"><title>Description.</title><p>Plant tufted, 20–50 cm tall. Culm many, irregularly angled, bladeless sheath present. Leaves shorter than culm, ligulate, 1.5–3 mm wide, margin scabrous. Involucral bracts overtopping spikelet, to 9.5 cm long. Inflorescence terminal with 4–6 spikelets, sometimes with one or two spikelets. Spikelets ovoid, 5–10 × 2–4 mm. Glumes broadly ovoid, 3–3.5 × 2.5–3 mm, puberulous apically, apiculate, vein single. Style dorsoventrally flattened, 1–1.5 mm long, apically ciliate. Stigmas 2, ciliate, slightly shorter than style. Stamens 3, double the length of the achene. Achene obovoid, biconvex, creamy, 1.2–1.5 × 1 mm, surface smooth, obscurely pitted with hexagonal cells, distinctly stipitate. (Fig. <xref ref-type="fig" rid="F2">2C</xref>).</p></tp:treatment-sec><tp:treatment-sec sec-type="distribution" id="SECID0E4IAG"><title>Distribution.</title><p>Nepal (new record) and pantropical.</p></tp:treatment-sec><tp:treatment-sec sec-type="ecology" id="SECID0ECJAG"><title>Ecology.</title><p>Grows in flood plains and riverbanks; 676–684 m elev.</p></tp:treatment-sec><tp:treatment-sec sec-type="phenology" id="SECID0EHJAG"><title>Phenology.</title><p>Flowering in July–August; fruiting in September–December.</p></tp:treatment-sec><tp:treatment-sec sec-type="material" id="SECID0EMJAG"><title>Specimens examined.</title><p><bold>Nepal, Kaski</bold>: Pokhara Valley, Sita Paila, <named-content xmlns:xlink="http://www.w3.org/1999/xlink" content-type="dwc:verbatimCoordinates" xlink:type="simple"><named-content content-type="geo-json" specific-use="{&#34;type&#34;:&#34;Point&#34;,&#34;coordinates&#34;:[83.995056,28.176192]}" id="NCID0EXJAG" xlink:type="simple">28°10'34.29"N, 83°59'42.20"E</named-content></named-content>, 684 m elev., 27 Jun 2020, <italic>P. Bhandari</italic>, <italic>R. Chapagain &amp; A. Bhandari 20062704</italic> (<abbrev xmlns:xlink="http://www.w3.org/1999/xlink" xlink:title="National Herbarium and Plant Laboratories" id="ABBRID0EAKAG" xlink:type="simple">KATH</abbrev>); Pokhara Valley, Sita Paila, <named-content xmlns:xlink="http://www.w3.org/1999/xlink" content-type="dwc:verbatimCoordinates" xlink:type="simple"><named-content content-type="geo-json" specific-use="{&#34;type&#34;:&#34;Point&#34;,&#34;coordinates&#34;:[83.994544,28.175256]}" id="NCID0EHKAG" xlink:type="simple">28°10'30.92"N, 83°59'40.36"E</named-content></named-content>, 676 m elev., 11 Oct 2020, <italic>P. Bhandari &amp; A. Bhandari 20101102</italic> (<abbrev xmlns:xlink="http://www.w3.org/1999/xlink" xlink:title="National Herbarium and Plant Laboratories" id="ABBRID0EOKAG" xlink:type="simple">KATH</abbrev>); Pokhara Valley, Sita Paila, <named-content xmlns:xlink="http://www.w3.org/1999/xlink" content-type="dwc:verbatimCoordinates" xlink:type="simple"><named-content content-type="geo-json" specific-use="{&#34;type&#34;:&#34;Point&#34;,&#34;coordinates&#34;:[83.995056,28.176192]}" id="NCID0EVKAG" xlink:type="simple">28°10'34.29"N, 83°59'42.20"E</named-content></named-content>, 684 m elev., 21 Dec 2020, <italic>P. Bhandari 20122103</italic> (<abbrev xmlns:xlink="http://www.w3.org/1999/xlink" xlink:title="National Herbarium and Plant Laboratories" id="ABBRID0E3KAG" xlink:type="simple">KATH</abbrev>).</p></tp:treatment-sec><tp:treatment-sec sec-type="notes" id="SECID0EALAG"><title>Note.</title><p>A few populations were observed with one or two spikelets, emulating a pseudo-lateral inflorescence appearance.</p></tp:treatment-sec><tp:treatment-sec><!--Section generated to contain objects referenced in tp:taxon-treatment.--><fig id="F2" position="float" orientation="portrait"><object-id xmlns:xlink="http://www.w3.org/1999/xlink" content-type="doi" xlink:type="simple">10.3897/phytokeys.180.67634.figure2</object-id><object-id xmlns:xlink="http://www.w3.org/1999/xlink" content-type="arpha" xlink:type="simple">289C0B71-FC05-5468-A477-4ED77CAD1930</object-id><label>Figure 2.</label><caption><p>Achene <bold>A</bold><italic><tp:taxon-name><tp:taxon-name-part taxon-name-part-type="genus" reg="Eleocharis">Eleocharis</tp:taxon-name-part><tp:taxon-name-part taxon-name-part-type="species" reg="ochrostachys">ochrostachys</tp:taxon-name-part></tp:taxon-name></italic><bold>B</bold><italic><tp:taxon-name><tp:taxon-name-part taxon-name-part-type="genus" reg="Fimbristylis">Fimbristylis</tp:taxon-name-part><tp:taxon-name-part taxon-name-part-type="species" reg="acuminata">acuminata</tp:taxon-name-part></tp:taxon-name></italic><bold>C</bold><italic><tp:taxon-name><tp:taxon-name-part taxon-name-part-type="genus" reg="Fimbristylis">F.</tp:taxon-name-part><tp:taxon-name-part taxon-name-part-type="species" reg="ferruginea">ferruginea</tp:taxon-name-part></tp:taxon-name></italic><bold>D</bold><italic><tp:taxon-name><tp:taxon-name-part taxon-name-part-type="genus" reg="Fimbristylis">F.</tp:taxon-name-part><tp:taxon-name-part taxon-name-part-type="species" reg="nutans">nutans</tp:taxon-name-part></tp:taxon-name></italic><bold>E</bold><italic><tp:taxon-name><tp:taxon-name-part taxon-name-part-type="genus" reg="Fimbristylis">F.</tp:taxon-name-part><tp:taxon-name-part taxon-name-part-type="species" reg="salbundia">salbundia</tp:taxon-name-part></tp:taxon-name></italic><bold>F</bold><italic><tp:taxon-name><tp:taxon-name-part taxon-name-part-type="genus" reg="Fimbristylis">F.</tp:taxon-name-part><tp:taxon-name-part taxon-name-part-type="species" reg="thomsonii">thomsonii</tp:taxon-name-part></tp:taxon-name></italic><bold>G</bold><italic><tp:taxon-name><tp:taxon-name-part taxon-name-part-type="genus" reg="Fuirena">Fuirena</tp:taxon-name-part><tp:taxon-name-part taxon-name-part-type="species" reg="umbellata">umbellata</tp:taxon-name-part></tp:taxon-name></italic><bold>H</bold><italic><tp:taxon-name><tp:taxon-name-part taxon-name-part-type="genus" reg="Machaerina">Machaerina</tp:taxon-name-part><tp:taxon-name-part taxon-name-part-type="species" reg="rubiginosa">rubiginosa</tp:taxon-name-part></tp:taxon-name></italic><bold>I</bold><italic><tp:taxon-name><tp:taxon-name-part taxon-name-part-type="genus" reg="Scleria">Scleria</tp:taxon-name-part><tp:taxon-name-part taxon-name-part-type="species" reg="rugosa">rugosa</tp:taxon-name-part></tp:taxon-name></italic>.</p></caption><graphic xmlns:xlink="http://www.w3.org/1999/xlink" xlink:href="phytokeys-180-141-g002.jpg" position="float" orientation="portrait" xlink:type="simple" id="oo_574962.jpg"><uri content-type="original_file" xlink:type="simple">https://binary.pensoft.net/fig/574962</uri></graphic></fig></tp:treatment-sec><ref-list><ref id="B1"><mixed-citation xmlns:xlink="http://www.w3.org/1999/xlink" xlink:type="simple"><person-group><name name-style="western"><surname>Cafferty</surname><given-names>S</given-names></name><name name-style="western"><surname>Jarvis</surname><given-names>CE</given-names></name></person-group> (<year>2004</year>) <article-title>Typification of Linnaean plant names in <tp:taxon-name><tp:taxon-name-part taxon-name-part-type="family">Cyperaceae</tp:taxon-name-part></tp:taxon-name>.</article-title><source>Taxon</source><volume>53</volume>(<issue>1</issue>): <fpage>177</fpage>–<lpage>181</lpage>. <ext-link xlink:type="simple" ext-link-type="doi" xlink:href="10.2307/4135509">https://doi.org/10.2307/4135509</ext-link></mixed-citation></ref></ref-list></tp:taxon-treatment>
