# Supplementary material for: Taxonomic notes on Cyperaceae of Nepal: new records of a genus, six species and other noteworthy species
Source: PhytoKeys. 2021 Aug 9;180:141–56. doi: 10.3897/phytokeys.180.67634 (PMC8367931; doi:10.3897/phytokeys.180.67634)
Supplement: XML Treatment for Fimbristylis salbundia [file phytokeys.180.67634-treatment8.xml]

<!DOCTYPE tp:taxon-treatment
  PUBLIC "-//TaxonX//DTD Taxonomic Treatment Publishing DTD v0 20100105//EN" "tax-treatment-NSO.dtd">
<tp:taxon-treatment xmlns:tp="http://www.plazi.org/taxpub"><tp:treatment-meta><kwd-group><label>Taxon classification</label><kwd><named-content xmlns:xlink="http://www.w3.org/1999/xlink" content-type="kingdom">Plantae</named-content></kwd><kwd><named-content xmlns:xlink="http://www.w3.org/1999/xlink" content-type="order">Poales</named-content></kwd><kwd><named-content xmlns:xlink="http://www.w3.org/1999/xlink" content-type="family">Cyperaceae</named-content></kwd></kwd-group><mixed-citation publication-type="journal"><person-group><name><surname>Bhandari</surname><given-names>Prabin</given-names></name><name><surname>Chaudhary</surname><given-names>Satyam</given-names></name><name><surname>Neupane</surname><given-names>Ajay</given-names></name><name><surname>Zhou</surname><given-names>Shi-Liang</given-names></name><name><surname>Zhang</surname><given-names>Shu-Ren</given-names></name></person-group><article-title>Taxonomic notes on <tp:taxon-name><tp:taxon-name-part taxon-name-part-type="family">Cyperaceae</tp:taxon-name-part></tp:taxon-name> of Nepal: new records of a genus, six species and other noteworthy species</article-title><source>PhytoKeys</source><day>09</day><month>8</month><year>2021</year><volume>180</volume><fpage>141</fpage><lpage>156</lpage><pub-id pub-id-type="doi">10.3897/phytokeys.180.67634</pub-id></mixed-citation></tp:treatment-meta><tp:nomenclature><tp:taxon-name>
                <object-id xmlns:xlink="http://www.w3.org/1999/xlink" content-type="arpha" xlink:type="simple">7FB6CFD4-5E29-5D8C-8C71-847A3B8D3957</object-id>
                <tp:taxon-name-part taxon-name-part-type="genus" reg="Fimbristylis">Fimbristylis</tp:taxon-name-part>
                <tp:taxon-name-part taxon-name-part-type="species" reg="salbundia">salbundia</tp:taxon-name-part>
              </tp:taxon-name><tp:taxon-authority>(Nees) Kunth, Enum. Pl. 2: 230. 1837.</tp:taxon-authority><tp:nomenclature-citation-list><tp:nomenclature-citation><tp:taxon-name>
                    <tp:taxon-name-part taxon-name-part-type="genus" reg="Trichelostylis">Trichelostylis</tp:taxon-name-part>
                    <tp:taxon-name-part taxon-name-part-type="species" reg="salbundia">salbundia</tp:taxon-name-part>
                  </tp:taxon-name><comment>Nees, Contr. Bot. India 105. 1834.</comment></tp:nomenclature-citation></tp:nomenclature-citation-list></tp:nomenclature><tp:treatment-sec sec-type="material" id="SECID0EPQAG"><title>Type.</title><p>India, Silhet, <italic>N. Wallich</italic> 3526 [lectotype, designated by <xref ref-type="bibr" rid="B12">Halder and Dey 2016</xref>, pg. 357, 359: K (K000974061 image!)].</p></tp:treatment-sec><tp:treatment-sec sec-type="description" id="SECID0E2QAG"><title>Description.</title><p>Plant rhizomatous, not tufted. Culm up to 130 cm, 5-angled. Leaf reduced to the bladeless sheath, up to 18 cm, tubular. Involucral bracts setaceous to 1 cm long. Inflorescence a compound anthela. Spikelet ovoid, 3.5–4 × 1.5–2 mm, with spirally arranged glumes. Glumes elliptic-ovoid, 1.8–2 × 1 mm, middle part chestnut brown, margin membranous, 3–veined, apex obtuse to acute, not mucronate. Style 1 mm, trigonal, basally inflated, not ciliate. Stigmas 3, as long as style, plumose. Stamens 3, 2 mm long. Achene obovoid, trigonal, 0.5–0.7 × 0.5 mm, sparsely verruculose with transversely oblong epidermal cells in more than 9 vertical rows on each face. (Fig. <xref ref-type="fig" rid="F2">2E</xref>).</p></tp:treatment-sec><tp:treatment-sec sec-type="distribution" id="SECID0EFRAG"><title>Distribution.</title><p>Nepal, India, China, Myanmar, Bangladesh, Sri Lanka, Philippines, Vietnam, Thailand, Indonesia and New Guinea.</p></tp:treatment-sec><tp:treatment-sec sec-type="ecology" id="SECID0EKRAG"><title>Ecology.</title><p>Grows in marshy areas; 760–835 m elev.</p></tp:treatment-sec><tp:treatment-sec sec-type="phenology" id="SECID0EPRAG"><title>Phenology.</title><p>Flowering in July–September; fruiting in October–December.</p></tp:treatment-sec><tp:treatment-sec sec-type="material" id="SECID0EURAG"><title>Specimens examined.</title><p><bold>Nepal, Dang</bold>: Tulsipur, near Damargau, Angare, 835 m elev., 17 Dec 2020, <italic>B. Subedi 20121704</italic> (<abbrev xmlns:xlink="http://www.w3.org/1999/xlink" xlink:title="National Herbarium and Plant Laboratories" id="ABBRID0E5RAG" xlink:type="simple">KATH</abbrev>); <bold>Kaski</bold>: Pokhara Valley, Gunde Lake, <named-content xmlns:xlink="http://www.w3.org/1999/xlink" content-type="dwc:verbatimCoordinates" xlink:type="simple"><named-content content-type="geo-json" specific-use="{&#34;type&#34;:&#34;Point&#34;,&#34;coordinates&#34;:[84.039328,28.191747]}" id="NCID0EHSAG" xlink:type="simple">28°11'30.29"N, 84°2'21.58"E</named-content></named-content>, 760 m elev., 30 Dec 2020, <italic>P. Bhandari &amp; N.L. Bhandari 20123005</italic> (<abbrev xmlns:xlink="http://www.w3.org/1999/xlink" xlink:title="National Herbarium and Plant Laboratories" id="ABBRID0EOSAG" xlink:type="simple">KATH</abbrev>, <named-content xmlns:xlink="http://www.w3.org/1999/xlink" content-type="dwc:institutional_code" xlink:type="simple">TUCH</named-content>).</p></tp:treatment-sec><tp:treatment-sec sec-type="notes" id="SECID0EXSAG"><title>Note.</title><p>The protologue of <italic><tp:taxon-name><tp:taxon-name-part taxon-name-part-type="genus" reg="Fimbristylis">Fimbristylis</tp:taxon-name-part><tp:taxon-name-part taxon-name-part-type="species" reg="salbundia">salbundia</tp:taxon-name-part></tp:taxon-name></italic> [≡ <italic><tp:taxon-name><tp:taxon-name-part taxon-name-part-type="genus" reg="Trichelostylis">Trichelostylis</tp:taxon-name-part><tp:taxon-name-part taxon-name-part-type="species" reg="salbundia">salbundia</tp:taxon-name-part></tp:taxon-name></italic>] was based on two collections of Wallich, i.e. <italic>Wallich 3499</italic> and <italic>3526</italic> from ‘Nepalia’ and ‘Silhet’, respectively (<xref ref-type="bibr" rid="B27">Wallich 1828</xref>; Nees 1834). All collections representing <italic>3499</italic> were later annotated as <italic><tp:taxon-name><tp:taxon-name-part taxon-name-part-type="genus" reg="Fimbristylis">F.</tp:taxon-name-part><tp:taxon-name-part taxon-name-part-type="species" reg="quinquangularis">quinquangularis</tp:taxon-name-part></tp:taxon-name></italic> (Vahl) Kunth., except <italic>3499c</italic> at B, which was <italic><tp:taxon-name><tp:taxon-name-part taxon-name-part-type="genus" reg="Fimbristylis">F.</tp:taxon-name-part><tp:taxon-name-part taxon-name-part-type="species" reg="salbundia">salbundia</tp:taxon-name-part></tp:taxon-name></italic> (Nees) Kunth (<xref ref-type="bibr" rid="B2">Clarke 1907</xref>). The collection <italic>3499c</italic> at B was destroyed in 1943, during the Second World War (<xref ref-type="bibr" rid="B12">Halder and Dey 2016</xref>). Subsequently, the occurrence of <italic><tp:taxon-name><tp:taxon-name-part taxon-name-part-type="genus" reg="Fimbristylis">F.</tp:taxon-name-part><tp:taxon-name-part taxon-name-part-type="species" reg="salbundia">salbundia</tp:taxon-name-part></tp:taxon-name></italic> was not reported in the published works (<xref ref-type="bibr" rid="B14">Koyama 1978</xref>; <xref ref-type="bibr" rid="B19">Press et al. 2000</xref>; <xref ref-type="bibr" rid="B22">Rajbhandari and Rai 2017</xref>; <xref ref-type="bibr" rid="B24">Shrestha et al. 2018</xref>; <xref ref-type="bibr" rid="B18">POWO 2019</xref>; <xref ref-type="bibr" rid="B11">Govaerts et al. 2021</xref>). The rediscovery of <italic><tp:taxon-name><tp:taxon-name-part taxon-name-part-type="genus" reg="Fimbristylis">F.</tp:taxon-name-part><tp:taxon-name-part taxon-name-part-type="species" reg="salbundia">salbundia</tp:taxon-name-part></tp:taxon-name></italic> after 200 years confirms the occurrence of this taxon in Nepal.</p><p><italic><tp:taxon-name><tp:taxon-name-part taxon-name-part-type="genus" reg="Fimbristylis">Fimbristylis</tp:taxon-name-part><tp:taxon-name-part taxon-name-part-type="species" reg="salbundia">salbundia</tp:taxon-name-part></tp:taxon-name></italic> is very similar to <italic><tp:taxon-name><tp:taxon-name-part taxon-name-part-type="genus" reg="Fimbristylis">F.</tp:taxon-name-part><tp:taxon-name-part taxon-name-part-type="species" reg="quinquangularis">quinquangularis</tp:taxon-name-part></tp:taxon-name></italic>, but can be distinguished, based on the nature of its leaf sheaths and achene character. <italic><tp:taxon-name><tp:taxon-name-part taxon-name-part-type="genus" reg="Fimbristylis">Fimbristylis</tp:taxon-name-part><tp:taxon-name-part taxon-name-part-type="species" reg="salbundia">salbundia</tp:taxon-name-part></tp:taxon-name></italic> is characterised by the presence of bladeless sheaths and sparsely verruculose achene, surface pitted with more than nine vertical rows of transversely oblong epidermal cells. However, <italic><tp:taxon-name><tp:taxon-name-part taxon-name-part-type="genus" reg="Fimbristylis">Fimbristylis</tp:taxon-name-part><tp:taxon-name-part taxon-name-part-type="species" reg="quinquangularis">quinquangularis</tp:taxon-name-part></tp:taxon-name></italic> has leaf sheaths with blades and densely verruculose achene with up to six vertical rows of transversely linear-oblong epidermal cells.</p></tp:treatment-sec><tp:treatment-sec><!--Section generated to contain objects referenced in tp:taxon-treatment.--><fig id="F2" position="float" orientation="portrait"><object-id xmlns:xlink="http://www.w3.org/1999/xlink" content-type="doi" xlink:type="simple">10.3897/phytokeys.180.67634.figure2</object-id><object-id xmlns:xlink="http://www.w3.org/1999/xlink" content-type="arpha" xlink:type="simple">289C0B71-FC05-5468-A477-4ED77CAD1930</object-id><label>Figure 2.</label><caption><p>Achene <bold>A</bold><italic><tp:taxon-name><tp:taxon-name-part taxon-name-part-type="genus" reg="Eleocharis">Eleocharis</tp:taxon-name-part><tp:taxon-name-part taxon-name-part-type="species" reg="ochrostachys">ochrostachys</tp:taxon-name-part></tp:taxon-name></italic><bold>B</bold><italic><tp:taxon-name><tp:taxon-name-part taxon-name-part-type="genus" reg="Fimbristylis">Fimbristylis</tp:taxon-name-part><tp:taxon-name-part taxon-name-part-type="species" reg="acuminata">acuminata</tp:taxon-name-part></tp:taxon-name></italic><bold>C</bold><italic><tp:taxon-name><tp:taxon-name-part taxon-name-part-type="genus" reg="Fimbristylis">F.</tp:taxon-name-part><tp:taxon-name-part taxon-name-part-type="species" reg="ferruginea">ferruginea</tp:taxon-name-part></tp:taxon-name></italic><bold>D</bold><italic><tp:taxon-name><tp:taxon-name-part taxon-name-part-type="genus" reg="Fimbristylis">F.</tp:taxon-name-part><tp:taxon-name-part taxon-name-part-type="species" reg="nutans">nutans</tp:taxon-name-part></tp:taxon-name></italic><bold>E</bold><italic><tp:taxon-name><tp:taxon-name-part taxon-name-part-type="genus" reg="Fimbristylis">F.</tp:taxon-name-part><tp:taxon-name-part taxon-name-part-type="species" reg="salbundia">salbundia</tp:taxon-name-part></tp:taxon-name></italic><bold>F</bold><italic><tp:taxon-name><tp:taxon-name-part taxon-name-part-type="genus" reg="Fimbristylis">F.</tp:taxon-name-part><tp:taxon-name-part taxon-name-part-type="species" reg="thomsonii">thomsonii</tp:taxon-name-part></tp:taxon-name></italic><bold>G</bold><italic><tp:taxon-name><tp:taxon-name-part taxon-name-part-type="genus" reg="Fuirena">Fuirena</tp:taxon-name-part><tp:taxon-name-part taxon-name-part-type="species" reg="umbellata">umbellata</tp:taxon-name-part></tp:taxon-name></italic><bold>H</bold><italic><tp:taxon-name><tp:taxon-name-part taxon-name-part-type="genus" reg="Machaerina">Machaerina</tp:taxon-name-part><tp:taxon-name-part taxon-name-part-type="species" reg="rubiginosa">rubiginosa</tp:taxon-name-part></tp:taxon-name></italic><bold>I</bold><italic><tp:taxon-name><tp:taxon-name-part taxon-name-part-type="genus" reg="Scleria">Scleria</tp:taxon-name-part><tp:taxon-name-part taxon-name-part-type="species" reg="rugosa">rugosa</tp:taxon-name-part></tp:taxon-name></italic>.</p></caption><graphic xmlns:xlink="http://www.w3.org/1999/xlink" xlink:href="phytokeys-180-141-g002.jpg" position="float" orientation="portrait" xlink:type="simple" id="oo_574962.jpg"><uri content-type="original_file" xlink:type="simple">https://binary.pensoft.net/fig/574962</uri></graphic></fig></tp:treatment-sec><ref-list><ref id="B12"><mixed-citation xmlns:xlink="http://www.w3.org/1999/xlink" xlink:type="simple"><person-group><name name-style="western"><surname>Halder</surname><given-names>S</given-names></name><name name-style="western"><surname>Dey</surname><given-names>S</given-names></name></person-group> (<year>2016</year>) <article-title>Typifications in the genus <italic><tp:taxon-name><tp:taxon-name-part taxon-name-part-type="genus">Fimbristylis</tp:taxon-name-part></tp:taxon-name></italic> (<tp:taxon-name><tp:taxon-name-part taxon-name-part-type="family">Cyperaceae</tp:taxon-name-part></tp:taxon-name>), II.</article-title><source>Novon</source><volume>24</volume>(<issue>4</issue>): <fpage>354</fpage>–<lpage>361</lpage>. <ext-link xlink:type="simple" ext-link-type="doi" xlink:href="10.3417/2015018">https://doi.org/10.3417/2015018</ext-link></mixed-citation></ref><ref id="B27"><mixed-citation xmlns:xlink="http://www.w3.org/1999/xlink" xlink:type="simple"><person-group><name name-style="western"><surname>Wallich</surname><given-names>N</given-names></name></person-group> (<year>1828</year>) <source>A Numerical list of Dried Specimens of Plants in the East India Company’s Museum.</source><publisher-name>East India Company</publisher-name>, <publisher-loc>London</publisher-loc>, <size units="page">306 pp</size>. <ext-link xlink:type="simple" ext-link-type="uri" xlink:href="https://www.biodiversitylibrary.org/page/1480954">https://www.biodiversitylibrary.org/page/1480954</ext-link></mixed-citation></ref><ref id="B2"><mixed-citation xmlns:xlink="http://www.w3.org/1999/xlink" xlink:type="simple"><person-group><name name-style="western"><surname>Clarke</surname><given-names>CB</given-names></name></person-group> (<year>1907</year>) <article-title>Reductions of the Wallichian Herbarium: III. <tp:taxon-name><tp:taxon-name-part taxon-name-part-type="family">Cyperaceae</tp:taxon-name-part></tp:taxon-name>.</article-title><source>Bulletin of Miscellaneous Information, (Royal Botanic Gardens, Kew)</source><volume>7</volume>: <fpage>264</fpage>–<lpage>281</lpage>. <ext-link xlink:type="simple" ext-link-type="doi" xlink:href="10.2307/4111856">https://doi.org/10.2307/4111856</ext-link></mixed-citation></ref><ref id="B14"><mixed-citation xmlns:xlink="http://www.w3.org/1999/xlink" xlink:type="simple"><person-group><name name-style="western"><surname>Koyama</surname><given-names>T</given-names></name></person-group> (<year>1978</year>) <article-title><tp:taxon-name><tp:taxon-name-part taxon-name-part-type="family">Cyperaceae</tp:taxon-name-part></tp:taxon-name>.</article-title> In: <person-group><name name-style="western"><surname>Hara</surname><given-names>H</given-names></name><name name-style="western"><surname>Stearn</surname><given-names>WT</given-names></name><name name-style="western"><surname>Williams</surname><given-names>LHJ</given-names></name></person-group> (<role>Eds</role>) <issue-title>An Enumeration of the Flowering Plants of Nepal 1.</issue-title><source>British Museum (Natural History), London</source>, <fpage>96</fpage>–<lpage>120</lpage>.</mixed-citation></ref><ref id="B19"><mixed-citation xmlns:xlink="http://www.w3.org/1999/xlink" xlink:type="simple"><person-group><name name-style="western"><surname>Press</surname><given-names>JR</given-names></name><name name-style="western"><surname>Shrestha</surname><given-names>KK</given-names></name><name name-style="western"><surname>Sutton</surname><given-names>DA</given-names></name></person-group> (<year>2000</year>) <tp:taxon-name><tp:taxon-name-part taxon-name-part-type="family">Cyperaceae</tp:taxon-name-part></tp:taxon-name>. Annotated Checklist of the Flowering Plants of Nepal. The Natural History Museum, London, 86–97.</mixed-citation></ref><ref id="B22"><mixed-citation xmlns:xlink="http://www.w3.org/1999/xlink" xlink:type="simple"><person-group><name name-style="western"><surname>Rajbhandari</surname><given-names>KR</given-names></name><name name-style="western"><surname>Rai</surname><given-names>SK</given-names></name></person-group> (<year>2017</year>) <tp:taxon-name><tp:taxon-name-part taxon-name-part-type="family">Cyperaceae</tp:taxon-name-part></tp:taxon-name>. A Handbook of the Flowering Plants of Nepal 1. Department of Plant Resources, Kathmandu, Nepal, 206–261.</mixed-citation></ref><ref id="B24"><mixed-citation xmlns:xlink="http://www.w3.org/1999/xlink" xlink:type="simple"><person-group><name name-style="western"><surname>Shrestha</surname><given-names>KK</given-names></name><name name-style="western"><surname>Bhattarai</surname><given-names>S</given-names></name><name name-style="western"><surname>Bhandari</surname><given-names>P</given-names></name></person-group> (<year>2018</year>) <tp:taxon-name><tp:taxon-name-part taxon-name-part-type="family">Cyperaceae</tp:taxon-name-part></tp:taxon-name>. Handbook of Flowering Plants of Nepal 1. Scientific Publishers, Jodhpur, India, 194–222.</mixed-citation></ref><ref id="B18"><mixed-citation xmlns:xlink="http://www.w3.org/1999/xlink" xlink:type="simple"><institution xlink:type="simple">POWO</institution> (<year>2019</year>) Plants of the World Online. Facilitated by the Royal Botanic Gardens, Kew. <ext-link xlink:type="simple" ext-link-type="uri" xlink:href="http://www.plantsoftheworldonline.org/">http://www.plantsoftheworldonline.org/</ext-link> [accessed 22.06.2021]</mixed-citation></ref><ref id="B11"><mixed-citation xmlns:xlink="http://www.w3.org/1999/xlink" xlink:type="simple"><person-group><name name-style="western"><surname>Govaerts</surname><given-names>R</given-names></name><name name-style="western"><surname>Simpson</surname><given-names>DA</given-names></name><name name-style="western"><surname>Goetghebeur</surname><given-names>P</given-names></name><name name-style="western"><surname>Wilson</surname><given-names>KL</given-names></name><name name-style="western"><surname>Egorova</surname><given-names>T</given-names></name><name name-style="western"><surname>Bruhl</surname><given-names>JL</given-names></name></person-group> (<year>2021</year>) World Checklist of <tp:taxon-name><tp:taxon-name-part taxon-name-part-type="family">Cyperaceae</tp:taxon-name-part></tp:taxon-name>. Kew: The Board of Trustees of the Royal Botanic Gardens, Kew. <ext-link xlink:type="simple" ext-link-type="uri" xlink:href="http://www.kew.org/wcsp/monocots/">http://www.kew.org/wcsp/monocots/</ext-link> [accessed 28.02.2021]</mixed-citation></ref></ref-list></tp:taxon-treatment>
