# Supplementary material for: Taxonomic notes on Cyperaceae of Nepal: new records of a genus, six species and other noteworthy species
Source: PhytoKeys. 2021 Aug 9;180:141–56. doi: 10.3897/phytokeys.180.67634 (PMC8367931; doi:10.3897/phytokeys.180.67634)
Supplement: XML Treatment for Fuirena umbellata [file phytokeys.180.67634-treatment10.xml]

<!DOCTYPE tp:taxon-treatment
  PUBLIC "-//TaxonX//DTD Taxonomic Treatment Publishing DTD v0 20100105//EN" "tax-treatment-NSO.dtd">
<tp:taxon-treatment xmlns:tp="http://www.plazi.org/taxpub"><tp:treatment-meta><kwd-group><label>Taxon classification</label><kwd><named-content xmlns:xlink="http://www.w3.org/1999/xlink" content-type="kingdom">Plantae</named-content></kwd><kwd><named-content xmlns:xlink="http://www.w3.org/1999/xlink" content-type="order">Poales</named-content></kwd><kwd><named-content xmlns:xlink="http://www.w3.org/1999/xlink" content-type="family">Cyperaceae</named-content></kwd></kwd-group><mixed-citation publication-type="journal"><person-group><name><surname>Bhandari</surname><given-names>Prabin</given-names></name><name><surname>Chaudhary</surname><given-names>Satyam</given-names></name><name><surname>Neupane</surname><given-names>Ajay</given-names></name><name><surname>Zhou</surname><given-names>Shi-Liang</given-names></name><name><surname>Zhang</surname><given-names>Shu-Ren</given-names></name></person-group><article-title>Taxonomic notes on <tp:taxon-name><tp:taxon-name-part taxon-name-part-type="family">Cyperaceae</tp:taxon-name-part></tp:taxon-name> of Nepal: new records of a genus, six species and other noteworthy species</article-title><source>PhytoKeys</source><day>09</day><month>8</month><year>2021</year><volume>180</volume><fpage>141</fpage><lpage>156</lpage><pub-id pub-id-type="doi">10.3897/phytokeys.180.67634</pub-id></mixed-citation></tp:treatment-meta><tp:nomenclature><tp:taxon-name>
                <object-id xmlns:xlink="http://www.w3.org/1999/xlink" content-type="arpha" xlink:type="simple">7B5912BB-AF1E-52D5-9A25-FFB3E04F64A3</object-id>
                <tp:taxon-name-part taxon-name-part-type="genus" reg="Fuirena">Fuirena</tp:taxon-name-part>
                <tp:taxon-name-part taxon-name-part-type="species" reg="umbellata">umbellata</tp:taxon-name-part>
              </tp:taxon-name><tp:taxon-authority>Rottb., Descr. Icon. Rar. Pl. 70, t. 19, f. 3. 1773.</tp:taxon-authority></tp:nomenclature><tp:treatment-sec sec-type="material" id="SECID0EJYBG"><title>Type.</title><p>Suriname, <italic>D. Rolander</italic> s.n. (lectotype, designated by <xref ref-type="bibr" rid="B4">De Moraes 2012</xref>, pg. 65: SBT 1.3.1.47, image!).</p></tp:treatment-sec><tp:treatment-sec sec-type="description" id="SECID0EVYBG"><title>Description.</title><p>Perennial rhizomatous herbs. Culm solitary, lowermost node swollen, 120 cm tall, acutely 5-angled, glabrous to puberulous. Leaves linear-lanceolate, 13–17 × 1.5–1.7 mm, 5-veined, apex acuminate, margin ciliate; ligule brownish, hyaline, truncate. Lower involucral bracts leaf-like, 2–10 cm long, sheath densely pubescent; upper bracts much shorter, not or hardly sheathing. Inflorescence with 8–14 glomerulate clusters of spikelets; glomerulate bearing 6–30 spikelets arising from a white villous pedicle. Spikelets greenish-brown, ovoid-ellipsoid, 4–7.5 × 2–3 mm. Glumes 2–2.5 × 1.5 mm, ellipsoid to oblong, membranous, blackish to brownish tinged, abaxially pilose towards the emarginated apex, 3-veined costa ending in a short puberulent, 0.7–1 mm awn. Perianth segments 6 in two whorls; outer 3, needle-like, whitish, apically scabrous, as long as or shorter than the stalk of inner bristles; inner bristles 3, obovoid to oblong, whitish to brownish, 1–1.5 × 0.5–0.7 mm, membranous, margin ciliate, apically densely ciliate, base gradually narrowed down into a twisted 0.5 mm stalk, apex emarginate, veins 3, ending in a short recurved awn. Stamens 3, 2.5 mm long. Anthers oblong, 0.8–1 mm long. Style 1 mm long. Stigmas 3, 1 mm long, plumose. Achene brown, ellipsoid to obovoid, 3-sided, 0.8 × 0.7–1 mm (including stipitate base), apex with a 3 mm punctate conical whitish beak. (Fig. <xref ref-type="fig" rid="F2">2G</xref>).</p></tp:treatment-sec><tp:treatment-sec sec-type="distribution" id="SECID0E6YBG"><title>Distribution.</title><p>Nepal and pantropical.</p></tp:treatment-sec><tp:treatment-sec sec-type="ecology" id="SECID0EEZBG"><title>Ecology.</title><p>Grows in marshy areas; 70–149 m elev.</p></tp:treatment-sec><tp:treatment-sec sec-type="phenology" id="SECID0EJZBG"><title>Phenology.</title><p>Flowering and fruiting in January–March.</p></tp:treatment-sec><tp:treatment-sec sec-type="material" id="SECID0EOZBG"><title>Specimens examined.</title><p><bold>Nepal, Jhapa</bold>: Kachankawal <abbrev xmlns:xlink="http://www.w3.org/1999/xlink" xlink:title="Kachankawal Rural Municipality" id="ABBRID0EWZBG" xlink:type="simple">RM</abbrev>, Aambari Road, Thulo Kechana, <named-content xmlns:xlink="http://www.w3.org/1999/xlink" content-type="dwc:verbatimCoordinates" xlink:type="simple"><named-content content-type="geo-json" specific-use="{&#34;type&#34;:&#34;Point&#34;,&#34;coordinates&#34;:[87.987708,26.426822]}" id="NCID0E4ZBG" xlink:type="simple">26°25'36.56"N, 87°59'15.75"E</named-content></named-content>, 70 m elev., 05 Feb 2021, <italic>P. Bhandari</italic>, <italic>A. Neupane &amp; S. Chaudhary 21020504</italic> (<abbrev xmlns:xlink="http://www.w3.org/1999/xlink" xlink:title="National Herbarium and Plant Laboratories" id="ABBRID0EG1BG" xlink:type="simple">KATH</abbrev>, <named-content xmlns:xlink="http://www.w3.org/1999/xlink" content-type="dwc:institutional_code" xlink:type="simple">TUCH</named-content>); <bold>Jhapa</bold>: Salbadi, <named-content xmlns:xlink="http://www.w3.org/1999/xlink" content-type="dwc:verbatimCoordinates" xlink:type="simple"><named-content content-type="geo-json" specific-use="{&#34;type&#34;:&#34;Point&#34;,&#34;coordinates&#34;:[88.014417,26.674097]}" id="NCID0EU1BG" xlink:type="simple">26°40'26.75"N, 88°0'51.90"E</named-content></named-content>, 149 m elev., 05 Feb 2021, <italic>P. Bhandari</italic>, <italic>A. Neupane &amp; S. Chaudhary 21020503</italic> (<abbrev xmlns:xlink="http://www.w3.org/1999/xlink" xlink:title="National Herbarium and Plant Laboratories" id="ABBRID0E41BG" xlink:type="simple">KATH</abbrev>).</p></tp:treatment-sec><tp:treatment-sec sec-type="notes" id="SECID0EB2BG"><title>Note.</title><p>Published literature of Nepalese flora (<xref ref-type="bibr" rid="B14">Koyama 1978</xref>; <xref ref-type="bibr" rid="B19">Press et al. 2000</xref>; <xref ref-type="bibr" rid="B21">Rajbhandari and Baral 2010</xref>; <xref ref-type="bibr" rid="B22">Rajbhandari and Rai 2017</xref>; <xref ref-type="bibr" rid="B24">Shrestha et al. 2018</xref>) had not previously reported this species. However, the present finding supports <xref ref-type="bibr" rid="B11">Govaerts et al. (2021)</xref>, which had reported its distribution in Nepal.</p><p>The Nepalese populations bear perianth segments in two whorls. The outer whorl consists of three very short needles like bristles, while the inner whorl consists of three obovate-oblong perianth segments.</p></tp:treatment-sec><tp:treatment-sec><!--Section generated to contain objects referenced in tp:taxon-treatment.--><fig id="F2" position="float" orientation="portrait"><object-id xmlns:xlink="http://www.w3.org/1999/xlink" content-type="doi" xlink:type="simple">10.3897/phytokeys.180.67634.figure2</object-id><object-id xmlns:xlink="http://www.w3.org/1999/xlink" content-type="arpha" xlink:type="simple">289C0B71-FC05-5468-A477-4ED77CAD1930</object-id><label>Figure 2.</label><caption><p>Achene <bold>A</bold><italic><tp:taxon-name><tp:taxon-name-part taxon-name-part-type="genus" reg="Eleocharis">Eleocharis</tp:taxon-name-part><tp:taxon-name-part taxon-name-part-type="species" reg="ochrostachys">ochrostachys</tp:taxon-name-part></tp:taxon-name></italic><bold>B</bold><italic><tp:taxon-name><tp:taxon-name-part taxon-name-part-type="genus" reg="Fimbristylis">Fimbristylis</tp:taxon-name-part><tp:taxon-name-part taxon-name-part-type="species" reg="acuminata">acuminata</tp:taxon-name-part></tp:taxon-name></italic><bold>C</bold><italic><tp:taxon-name><tp:taxon-name-part taxon-name-part-type="genus" reg="Fimbristylis">F.</tp:taxon-name-part><tp:taxon-name-part taxon-name-part-type="species" reg="ferruginea">ferruginea</tp:taxon-name-part></tp:taxon-name></italic><bold>D</bold><italic><tp:taxon-name><tp:taxon-name-part taxon-name-part-type="genus" reg="Fimbristylis">F.</tp:taxon-name-part><tp:taxon-name-part taxon-name-part-type="species" reg="nutans">nutans</tp:taxon-name-part></tp:taxon-name></italic><bold>E</bold><italic><tp:taxon-name><tp:taxon-name-part taxon-name-part-type="genus" reg="Fimbristylis">F.</tp:taxon-name-part><tp:taxon-name-part taxon-name-part-type="species" reg="salbundia">salbundia</tp:taxon-name-part></tp:taxon-name></italic><bold>F</bold><italic><tp:taxon-name><tp:taxon-name-part taxon-name-part-type="genus" reg="Fimbristylis">F.</tp:taxon-name-part><tp:taxon-name-part taxon-name-part-type="species" reg="thomsonii">thomsonii</tp:taxon-name-part></tp:taxon-name></italic><bold>G</bold><italic><tp:taxon-name><tp:taxon-name-part taxon-name-part-type="genus" reg="Fuirena">Fuirena</tp:taxon-name-part><tp:taxon-name-part taxon-name-part-type="species" reg="umbellata">umbellata</tp:taxon-name-part></tp:taxon-name></italic><bold>H</bold><italic><tp:taxon-name><tp:taxon-name-part taxon-name-part-type="genus" reg="Machaerina">Machaerina</tp:taxon-name-part><tp:taxon-name-part taxon-name-part-type="species" reg="rubiginosa">rubiginosa</tp:taxon-name-part></tp:taxon-name></italic><bold>I</bold><italic><tp:taxon-name><tp:taxon-name-part taxon-name-part-type="genus" reg="Scleria">Scleria</tp:taxon-name-part><tp:taxon-name-part taxon-name-part-type="species" reg="rugosa">rugosa</tp:taxon-name-part></tp:taxon-name></italic>.</p></caption><graphic xmlns:xlink="http://www.w3.org/1999/xlink" xlink:href="phytokeys-180-141-g002.jpg" position="float" orientation="portrait" xlink:type="simple" id="oo_574962.jpg"><uri content-type="original_file" xlink:type="simple">https://binary.pensoft.net/fig/574962</uri></graphic></fig></tp:treatment-sec><ref-list><ref id="B4"><mixed-citation xmlns:xlink="http://www.w3.org/1999/xlink" xlink:type="simple"><person-group><name name-style="western"><surname>De Moraes</surname><given-names>PLD</given-names></name></person-group> (<year>2012</year>) <article-title>Linnaeus’s <tp:taxon-name><tp:taxon-name-part taxon-name-part-type="kingdom">Plantae</tp:taxon-name-part></tp:taxon-name> Surinamenses revisited.</article-title><source>Phytotaxa</source><volume>41</volume>(<issue>1</issue>): <fpage>1</fpage>–<lpage>86</lpage>. <ext-link xlink:type="simple" ext-link-type="doi" xlink:href="10.11646/phytotaxa.41.1.1">https://doi.org/10.11646/phytotaxa.41.1.1</ext-link></mixed-citation></ref><ref id="B14"><mixed-citation xmlns:xlink="http://www.w3.org/1999/xlink" xlink:type="simple"><person-group><name name-style="western"><surname>Koyama</surname><given-names>T</given-names></name></person-group> (<year>1978</year>) <article-title><tp:taxon-name><tp:taxon-name-part taxon-name-part-type="family">Cyperaceae</tp:taxon-name-part></tp:taxon-name>.</article-title> In: <person-group><name name-style="western"><surname>Hara</surname><given-names>H</given-names></name><name name-style="western"><surname>Stearn</surname><given-names>WT</given-names></name><name name-style="western"><surname>Williams</surname><given-names>LHJ</given-names></name></person-group> (<role>Eds</role>) <issue-title>An Enumeration of the Flowering Plants of Nepal 1.</issue-title><source>British Museum (Natural History), London</source>, <fpage>96</fpage>–<lpage>120</lpage>.</mixed-citation></ref><ref id="B19"><mixed-citation xmlns:xlink="http://www.w3.org/1999/xlink" xlink:type="simple"><person-group><name name-style="western"><surname>Press</surname><given-names>JR</given-names></name><name name-style="western"><surname>Shrestha</surname><given-names>KK</given-names></name><name name-style="western"><surname>Sutton</surname><given-names>DA</given-names></name></person-group> (<year>2000</year>) <tp:taxon-name><tp:taxon-name-part taxon-name-part-type="family">Cyperaceae</tp:taxon-name-part></tp:taxon-name>. Annotated Checklist of the Flowering Plants of Nepal. The Natural History Museum, London, 86–97.</mixed-citation></ref><ref id="B21"><mixed-citation xmlns:xlink="http://www.w3.org/1999/xlink" xlink:type="simple"><person-group><name name-style="western"><surname>Rajbhandari</surname><given-names>KR</given-names></name><name name-style="western"><surname>Baral</surname><given-names>SR</given-names></name></person-group> (<year>2010</year>) <tp:taxon-name><tp:taxon-name-part taxon-name-part-type="family">Cyperaceae</tp:taxon-name-part></tp:taxon-name>. Catalogue of Nepalese Plants I. Gymnosperms and Monocotyledons, National Herbarium and Plant Laboratories, Godawari, Nepal, 82–102.</mixed-citation></ref><ref id="B22"><mixed-citation xmlns:xlink="http://www.w3.org/1999/xlink" xlink:type="simple"><person-group><name name-style="western"><surname>Rajbhandari</surname><given-names>KR</given-names></name><name name-style="western"><surname>Rai</surname><given-names>SK</given-names></name></person-group> (<year>2017</year>) <tp:taxon-name><tp:taxon-name-part taxon-name-part-type="family">Cyperaceae</tp:taxon-name-part></tp:taxon-name>. A Handbook of the Flowering Plants of Nepal 1. Department of Plant Resources, Kathmandu, Nepal, 206–261.</mixed-citation></ref><ref id="B24"><mixed-citation xmlns:xlink="http://www.w3.org/1999/xlink" xlink:type="simple"><person-group><name name-style="western"><surname>Shrestha</surname><given-names>KK</given-names></name><name name-style="western"><surname>Bhattarai</surname><given-names>S</given-names></name><name name-style="western"><surname>Bhandari</surname><given-names>P</given-names></name></person-group> (<year>2018</year>) <tp:taxon-name><tp:taxon-name-part taxon-name-part-type="family">Cyperaceae</tp:taxon-name-part></tp:taxon-name>. Handbook of Flowering Plants of Nepal 1. Scientific Publishers, Jodhpur, India, 194–222.</mixed-citation></ref><ref id="B11"><mixed-citation xmlns:xlink="http://www.w3.org/1999/xlink" xlink:type="simple"><person-group><name name-style="western"><surname>Govaerts</surname><given-names>R</given-names></name><name name-style="western"><surname>Simpson</surname><given-names>DA</given-names></name><name name-style="western"><surname>Goetghebeur</surname><given-names>P</given-names></name><name name-style="western"><surname>Wilson</surname><given-names>KL</given-names></name><name name-style="western"><surname>Egorova</surname><given-names>T</given-names></name><name name-style="western"><surname>Bruhl</surname><given-names>JL</given-names></name></person-group> (<year>2021</year>) World Checklist of <tp:taxon-name><tp:taxon-name-part taxon-name-part-type="family">Cyperaceae</tp:taxon-name-part></tp:taxon-name>. Kew: The Board of Trustees of the Royal Botanic Gardens, Kew. <ext-link xlink:type="simple" ext-link-type="uri" xlink:href="http://www.kew.org/wcsp/monocots/">http://www.kew.org/wcsp/monocots/</ext-link> [accessed 28.02.2021]</mixed-citation></ref></ref-list></tp:taxon-treatment>
