# Supplementary material for: Taxonomic notes on Cyperaceae of Nepal: new records of a genus, six species and other noteworthy species
Source: PhytoKeys. 2021 Aug 9;180:141–56. doi: 10.3897/phytokeys.180.67634 (PMC8367931; doi:10.3897/phytokeys.180.67634)
Supplement: XML Treatment for Machaerina rubiginosa [file phytokeys.180.67634-treatment11.xml]

<!DOCTYPE tp:taxon-treatment
  PUBLIC "-//TaxonX//DTD Taxonomic Treatment Publishing DTD v0 20100105//EN" "tax-treatment-NSO.dtd">
<tp:taxon-treatment xmlns:tp="http://www.plazi.org/taxpub"><tp:treatment-meta><kwd-group><label>Taxon classification</label><kwd><named-content xmlns:xlink="http://www.w3.org/1999/xlink" content-type="kingdom">Plantae</named-content></kwd><kwd><named-content xmlns:xlink="http://www.w3.org/1999/xlink" content-type="order">Poales</named-content></kwd><kwd><named-content xmlns:xlink="http://www.w3.org/1999/xlink" content-type="family">Cyperaceae</named-content></kwd></kwd-group><mixed-citation publication-type="journal"><person-group><name><surname>Bhandari</surname><given-names>Prabin</given-names></name><name><surname>Chaudhary</surname><given-names>Satyam</given-names></name><name><surname>Neupane</surname><given-names>Ajay</given-names></name><name><surname>Zhou</surname><given-names>Shi-Liang</given-names></name><name><surname>Zhang</surname><given-names>Shu-Ren</given-names></name></person-group><article-title>Taxonomic notes on <tp:taxon-name><tp:taxon-name-part taxon-name-part-type="family">Cyperaceae</tp:taxon-name-part></tp:taxon-name> of Nepal: new records of a genus, six species and other noteworthy species</article-title><source>PhytoKeys</source><day>09</day><month>8</month><year>2021</year><volume>180</volume><fpage>141</fpage><lpage>156</lpage><pub-id pub-id-type="doi">10.3897/phytokeys.180.67634</pub-id></mixed-citation></tp:treatment-meta><tp:nomenclature><tp:taxon-name>
                <object-id xmlns:xlink="http://www.w3.org/1999/xlink" content-type="arpha" xlink:type="simple">7ECBECFC-40D1-5587-8705-6335F082E22F</object-id>
                <tp:taxon-name-part taxon-name-part-type="genus" reg="Machaerina">Machaerina</tp:taxon-name-part>
                <tp:taxon-name-part taxon-name-part-type="species" reg="rubiginosa">rubiginosa</tp:taxon-name-part>
              </tp:taxon-name><tp:taxon-authority>(Biehler) T.Koyama, Bot. Mag. (Tokyo) 69(812): 65. 1956.</tp:taxon-authority><tp:nomenclature-citation-list><tp:nomenclature-citation><tp:taxon-name>
                    <tp:taxon-name-part taxon-name-part-type="genus" reg="Fuirena">Fuirena</tp:taxon-name-part>
                    <tp:taxon-name-part taxon-name-part-type="species" reg="rubiginosa">rubiginosa</tp:taxon-name-part>
                  </tp:taxon-name><comment>Biehler, Pl. Nov. Herb. Spreng. 3. 1807.</comment></tp:nomenclature-citation></tp:nomenclature-citation-list></tp:nomenclature><tp:treatment-sec sec-type="material" id="SECID0EHAAI"><title>Type.</title><p>New Zealand, <italic><tp:taxon-name><tp:taxon-name-part taxon-name-part-type="genus" reg="Forster">Forster</tp:taxon-name-part></tp:taxon-name></italic> s.n. [lectotype, designated by <xref ref-type="bibr" rid="B8">Garnock-Jones 1986</xref>, pg. 125: K (K000883942 image!)].</p></tp:treatment-sec><tp:treatment-sec sec-type="description" id="SECID0EYAAI"><title>Description.</title><p>Plant rhizomatous. Culms tufted, compressed to subterete, 0.7–1.2 m tall. Leaves shorter than or equalling the culm, blade biconvex with obtuse edges, apex acute. Inflorescence paniculate, laxly arranged. Spikelets ovoid, with two flowers. Glumes lanceolate, 5–6 × 2.5–3 mm, brownish, mid-vein keeled, lower part greenish, margin ciliate, apex acuminate. Style base densely sericeous. Style short, to 1.5 mm. Stigmas 3, to 6 mm long. Stamens 3, longer than achene. Anther 2.5 mm long. Achene trigonous, ellipsoid, yellowish-orange, shiny, 4–5 × 1.5–1.8 mm. (Fig. <xref ref-type="fig" rid="F2">2H</xref>).</p></tp:treatment-sec><tp:treatment-sec sec-type="Nepali name" id="SECID0ECBAI"><title>Nepali name.</title><p>Gudh</p></tp:treatment-sec><tp:treatment-sec sec-type="Use" id="SECID0EHBAI"><title>Use.</title><p>Culm is collected to weave handmade mats (locally called ‘gundri’).</p></tp:treatment-sec><tp:treatment-sec sec-type="distribution" id="SECID0EMBAI"><title>Distribution.</title><p>Nepal (new record), India, China, Bangladesh, Sri Lanka, Vietnam, Malaysia, Indonesia, Philippines, New Guinea and Australia.</p></tp:treatment-sec><tp:treatment-sec sec-type="ecology" id="SECID0ERBAI"><title>Ecology.</title><p>Grows in the floating island and marshy areas; 762 m elev.</p></tp:treatment-sec><tp:treatment-sec sec-type="phenology" id="SECID0EWBAI"><title>Phenology.</title><p>Flowering in July–September; fruiting in December–January.</p></tp:treatment-sec><tp:treatment-sec sec-type="Specimen examined" id="SECID0E2BAI"><title>Specimen examined.</title><p><bold>Nepal, Kaski</bold>: Pokhara Valley, Gunde Lake, <named-content xmlns:xlink="http://www.w3.org/1999/xlink" content-type="dwc:verbatimCoordinates" xlink:type="simple"><named-content content-type="geo-json" specific-use="{&#34;type&#34;:&#34;Point&#34;,&#34;coordinates&#34;:[84.039328,28.191747]}" id="NCID0EGCAI" xlink:type="simple">28°11'30.29"N, 84°2'21.58"E</named-content></named-content>, 762 m elev., 09 Dec 2020, <italic>P. Bhandari</italic> &amp; <italic>V. Thapa 20120913</italic> (<abbrev xmlns:xlink="http://www.w3.org/1999/xlink" xlink:title="National Herbarium and Plant Laboratories" id="ABBRID0EPCAI" xlink:type="simple">KATH</abbrev>, <named-content xmlns:xlink="http://www.w3.org/1999/xlink" content-type="dwc:institutional_code" xlink:type="simple">TUCH</named-content>).</p></tp:treatment-sec><tp:treatment-sec sec-type="notes" id="SECID0EYCAI"><title>Note.</title><p>This is the first report of this genus in Nepal. The genus <italic><tp:taxon-name><tp:taxon-name-part taxon-name-part-type="genus" reg="Machaerina">Machaerina</tp:taxon-name-part></tp:taxon-name></italic> shows morphological similarities to the genera <italic><tp:taxon-name><tp:taxon-name-part taxon-name-part-type="genus" reg="Cladium">Cladium</tp:taxon-name-part></tp:taxon-name></italic> and <italic><tp:taxon-name><tp:taxon-name-part taxon-name-part-type="genus" reg="Rhynchospora">Rhynchospora</tp:taxon-name-part></tp:taxon-name></italic>. <italic><tp:taxon-name><tp:taxon-name-part taxon-name-part-type="genus" reg="Cladium">Cladium</tp:taxon-name-part></tp:taxon-name></italic> is differentiated by its solid stem and ellipsoid achene lacking disc. <italic><tp:taxon-name><tp:taxon-name-part taxon-name-part-type="genus" reg="Machaerina">Machaerina</tp:taxon-name-part></tp:taxon-name></italic> is differentiated from <italic><tp:taxon-name><tp:taxon-name-part taxon-name-part-type="genus" reg="Rhynchospora">Rhynchospora</tp:taxon-name-part></tp:taxon-name></italic> by its leaf characters; the leaves in <italic><tp:taxon-name><tp:taxon-name-part taxon-name-part-type="genus" reg="Machaerina">Machaerina</tp:taxon-name-part></tp:taxon-name></italic> are distichously arranged, whereas in <italic><tp:taxon-name><tp:taxon-name-part taxon-name-part-type="genus" reg="Rhynchospora">Rhynchospora</tp:taxon-name-part></tp:taxon-name></italic>, they are tristichously arranged.</p></tp:treatment-sec><tp:treatment-sec><!--Section generated to contain objects referenced in tp:taxon-treatment.--><fig id="F2" position="float" orientation="portrait"><object-id xmlns:xlink="http://www.w3.org/1999/xlink" content-type="doi" xlink:type="simple">10.3897/phytokeys.180.67634.figure2</object-id><object-id xmlns:xlink="http://www.w3.org/1999/xlink" content-type="arpha" xlink:type="simple">289C0B71-FC05-5468-A477-4ED77CAD1930</object-id><label>Figure 2.</label><caption><p>Achene <bold>A</bold><italic><tp:taxon-name><tp:taxon-name-part taxon-name-part-type="genus" reg="Eleocharis">Eleocharis</tp:taxon-name-part><tp:taxon-name-part taxon-name-part-type="species" reg="ochrostachys">ochrostachys</tp:taxon-name-part></tp:taxon-name></italic><bold>B</bold><italic><tp:taxon-name><tp:taxon-name-part taxon-name-part-type="genus" reg="Fimbristylis">Fimbristylis</tp:taxon-name-part><tp:taxon-name-part taxon-name-part-type="species" reg="acuminata">acuminata</tp:taxon-name-part></tp:taxon-name></italic><bold>C</bold><italic><tp:taxon-name><tp:taxon-name-part taxon-name-part-type="genus" reg="Fimbristylis">F.</tp:taxon-name-part><tp:taxon-name-part taxon-name-part-type="species" reg="ferruginea">ferruginea</tp:taxon-name-part></tp:taxon-name></italic><bold>D</bold><italic><tp:taxon-name><tp:taxon-name-part taxon-name-part-type="genus" reg="Fimbristylis">F.</tp:taxon-name-part><tp:taxon-name-part taxon-name-part-type="species" reg="nutans">nutans</tp:taxon-name-part></tp:taxon-name></italic><bold>E</bold><italic><tp:taxon-name><tp:taxon-name-part taxon-name-part-type="genus" reg="Fimbristylis">F.</tp:taxon-name-part><tp:taxon-name-part taxon-name-part-type="species" reg="salbundia">salbundia</tp:taxon-name-part></tp:taxon-name></italic><bold>F</bold><italic><tp:taxon-name><tp:taxon-name-part taxon-name-part-type="genus" reg="Fimbristylis">F.</tp:taxon-name-part><tp:taxon-name-part taxon-name-part-type="species" reg="thomsonii">thomsonii</tp:taxon-name-part></tp:taxon-name></italic><bold>G</bold><italic><tp:taxon-name><tp:taxon-name-part taxon-name-part-type="genus" reg="Fuirena">Fuirena</tp:taxon-name-part><tp:taxon-name-part taxon-name-part-type="species" reg="umbellata">umbellata</tp:taxon-name-part></tp:taxon-name></italic><bold>H</bold><italic><tp:taxon-name><tp:taxon-name-part taxon-name-part-type="genus" reg="Machaerina">Machaerina</tp:taxon-name-part><tp:taxon-name-part taxon-name-part-type="species" reg="rubiginosa">rubiginosa</tp:taxon-name-part></tp:taxon-name></italic><bold>I</bold><italic><tp:taxon-name><tp:taxon-name-part taxon-name-part-type="genus" reg="Scleria">Scleria</tp:taxon-name-part><tp:taxon-name-part taxon-name-part-type="species" reg="rugosa">rugosa</tp:taxon-name-part></tp:taxon-name></italic>.</p></caption><graphic xmlns:xlink="http://www.w3.org/1999/xlink" xlink:href="phytokeys-180-141-g002.jpg" position="float" orientation="portrait" xlink:type="simple" id="oo_574962.jpg"><uri content-type="original_file" xlink:type="simple">https://binary.pensoft.net/fig/574962</uri></graphic></fig></tp:treatment-sec><ref-list><ref id="B8"><mixed-citation xmlns:xlink="http://www.w3.org/1999/xlink" xlink:type="simple"><person-group><name name-style="western"><surname>Garnock-Jones</surname><given-names>PJ</given-names></name></person-group> (<year>1986</year>) <article-title>South Pacific plants named by KPJ Sprengel in 1807.</article-title><source>Taxon</source><volume>35</volume>(<issue>1</issue>): <fpage>123</fpage>–<lpage>128</lpage>. <ext-link xlink:type="simple" ext-link-type="doi" xlink:href="10.2307/1221048">https://doi.org/10.2307/1221048</ext-link></mixed-citation></ref></ref-list></tp:taxon-treatment>
