# Supplementary material for: Taxonomic notes on Cyperaceae of Nepal: new records of a genus, six species and other noteworthy species
Source: PhytoKeys. 2021 Aug 9;180:141–56. doi: 10.3897/phytokeys.180.67634 (PMC8367931; doi:10.3897/phytokeys.180.67634)
Supplement: XML Treatment for Scleria rugosa [file phytokeys.180.67634-treatment12.xml]

<!DOCTYPE tp:taxon-treatment
  PUBLIC "-//TaxonX//DTD Taxonomic Treatment Publishing DTD v0 20100105//EN" "tax-treatment-NSO.dtd">
<tp:taxon-treatment xmlns:tp="http://www.plazi.org/taxpub"><tp:treatment-meta><kwd-group><label>Taxon classification</label><kwd><named-content xmlns:xlink="http://www.w3.org/1999/xlink" content-type="kingdom">Plantae</named-content></kwd><kwd><named-content xmlns:xlink="http://www.w3.org/1999/xlink" content-type="order">Poales</named-content></kwd><kwd><named-content xmlns:xlink="http://www.w3.org/1999/xlink" content-type="family">Cyperaceae</named-content></kwd></kwd-group><mixed-citation publication-type="journal"><person-group><name><surname>Bhandari</surname><given-names>Prabin</given-names></name><name><surname>Chaudhary</surname><given-names>Satyam</given-names></name><name><surname>Neupane</surname><given-names>Ajay</given-names></name><name><surname>Zhou</surname><given-names>Shi-Liang</given-names></name><name><surname>Zhang</surname><given-names>Shu-Ren</given-names></name></person-group><article-title>Taxonomic notes on <tp:taxon-name><tp:taxon-name-part taxon-name-part-type="family">Cyperaceae</tp:taxon-name-part></tp:taxon-name> of Nepal: new records of a genus, six species and other noteworthy species</article-title><source>PhytoKeys</source><day>09</day><month>8</month><year>2021</year><volume>180</volume><fpage>141</fpage><lpage>156</lpage><pub-id pub-id-type="doi">10.3897/phytokeys.180.67634</pub-id></mixed-citation></tp:treatment-meta><tp:nomenclature><tp:taxon-name>
                <object-id xmlns:xlink="http://www.w3.org/1999/xlink" content-type="arpha" xlink:type="simple">3699366D-90E7-5960-A72C-D937CED1CB64</object-id>
                <tp:taxon-name-part taxon-name-part-type="genus" reg="Scleria">Scleria</tp:taxon-name-part>
                <tp:taxon-name-part taxon-name-part-type="species" reg="rugosa">rugosa</tp:taxon-name-part>
              </tp:taxon-name><tp:taxon-authority>R.Br., Prodr. Fl. Nov. Holland. 240. 1810.</tp:taxon-authority></tp:nomenclature><tp:treatment-sec sec-type="material" id="SECID0EFGAI"><title>Type.</title><p>Australia, Queensland, Endeavour River, 1770, <italic>J. Banks</italic> &amp; <italic>D. Solander</italic> s.n. [lectotype, designated by <xref ref-type="bibr" rid="B25">Simpson 2019</xref>, pg. 207: BM (BM000833641 image!)].</p></tp:treatment-sec><tp:treatment-sec sec-type="description" id="SECID0ETGAI"><title>Description.</title><p>Plant annual. Stem suberect, culm tufted, glabrous, 3-angled, to 10 cm long. Basal sheath glabrous, leaf sheath sparsely ciliate, not winged; contraligule round, barbate. Leaf-blade linear, glabrous, 2.5–7 × 0.25–3 cm. Involucral bracts leaf-like, to 11 cm long, glabrous. Inflorescence paniculate with 1–3 distant branches, each branch, with 1–3 spikelets. Peduncle recurved, slightly winged, margin ciliate. Spikelets unisexual; male spikelets linear-lanceolate, shortly peduncled, margin ciliate, glumes to 2 mm long, lanceolate, the mid-vein of the two outer ones ciliate; female spikelets with up to 5 glumes. Glumes ovate-lanceolate, 2–4 × 1–1.5 mm, beset with long, patent hairs, vein prolonged into a mucro. Achene spherical-globose, 1.5 × 1.5 mm, whitish or greyish, smooth, shiny, apex with a whitish beak. Disc thick, lobe yellowish-brown, shallowly 3-lobed, rounded-obtuse, margin reflexed. (Fig. <xref ref-type="fig" rid="F2">2I</xref>).</p></tp:treatment-sec><tp:treatment-sec sec-type="distribution" id="SECID0E4GAI"><title>Distribution.</title><p>Nepal (new record), India, China, Myanmar, Bangladesh, Sri Lanka, Malaysia, Thailand, Indonesia, Philippines, Vietnam, New Guinea, Japan, Korea and Australia.</p></tp:treatment-sec><tp:treatment-sec sec-type="ecology" id="SECID0ECHAI"><title>Ecology.</title><p>Understorey of <italic><tp:taxon-name><tp:taxon-name-part taxon-name-part-type="genus" reg="Schima">Schima</tp:taxon-name-part></tp:taxon-name></italic>-<italic><tp:taxon-name><tp:taxon-name-part taxon-name-part-type="genus" reg="Castanopsis">Castanopsis</tp:taxon-name-part></tp:taxon-name></italic> forest and edges of water canal; 71–755 m elev.</p></tp:treatment-sec><tp:treatment-sec sec-type="phenology" id="SECID0EWHAI"><title>Phenology.</title><p>Flowering in August–September; fruiting in October–December.</p></tp:treatment-sec><tp:treatment-sec sec-type="material" id="SECID0E2HAI"><title>Specimens examined.</title><p><bold>Nepal, Kaski</bold>: Pokhara Valley, Niureni Lake, <named-content xmlns:xlink="http://www.w3.org/1999/xlink" content-type="dwc:verbatimCoordinates" xlink:type="simple"><named-content content-type="geo-json" specific-use="{&#34;type&#34;:&#34;Point&#34;,&#34;coordinates&#34;:[84.048231,28.192489]}" id="NCID0EGIAI" xlink:type="simple">28°11'32.96"N, 84°2'53.63"E</named-content></named-content>, 755 m elev., 08 Sep 2020, <italic>P. Bhandari 20090802</italic> (<abbrev xmlns:xlink="http://www.w3.org/1999/xlink" xlink:title="National Herbarium and Plant Laboratories" id="ABBRID0ENIAI" xlink:type="simple">KATH</abbrev>); <bold>Kaski</bold>: Pokhara Valley, Niureni Lake, <named-content xmlns:xlink="http://www.w3.org/1999/xlink" content-type="dwc:verbatimCoordinates" xlink:type="simple"><named-content content-type="geo-json" specific-use="{&#34;type&#34;:&#34;Point&#34;,&#34;coordinates&#34;:[84.048231,28.192489]}" id="NCID0EWIAI" xlink:type="simple">28°11'32.96"N, 84°2'53.63"E</named-content></named-content>, 749 m elev., 30 Dec 2020, <italic>P. Bhandari</italic> &amp; <italic>N.L. Bhandari 20123007</italic> (<abbrev xmlns:xlink="http://www.w3.org/1999/xlink" xlink:title="National Herbarium and Plant Laboratories" id="ABBRID0E6IAI" xlink:type="simple">KATH</abbrev>); <bold>Jhapa</bold>: Kachankawal <abbrev xmlns:xlink="http://www.w3.org/1999/xlink" xlink:title="Kachankawal Rural Municipality" id="ABBRID0EFJAI" xlink:type="simple">RM</abbrev>, Baniyani, <named-content xmlns:xlink="http://www.w3.org/1999/xlink" content-type="dwc:verbatimCoordinates" xlink:type="simple"><named-content content-type="geo-json" specific-use="{&#34;type&#34;:&#34;Point&#34;,&#34;coordinates&#34;:[88.050356,26.437761]}" id="NCID0EMJAI" xlink:type="simple">26°26'15.94"N, 88°3'1.28"E</named-content></named-content>, 71 m elev., 04 Dec 2020, <italic>S. Chaudhary 20120410</italic> (<abbrev xmlns:xlink="http://www.w3.org/1999/xlink" xlink:title="National Herbarium and Plant Laboratories" id="ABBRID0ETJAI" xlink:type="simple">KATH</abbrev>).</p></tp:treatment-sec><tp:treatment-sec><!--Section generated to contain objects referenced in tp:taxon-treatment.--><fig id="F2" position="float" orientation="portrait"><object-id xmlns:xlink="http://www.w3.org/1999/xlink" content-type="doi" xlink:type="simple">10.3897/phytokeys.180.67634.figure2</object-id><object-id xmlns:xlink="http://www.w3.org/1999/xlink" content-type="arpha" xlink:type="simple">289C0B71-FC05-5468-A477-4ED77CAD1930</object-id><label>Figure 2.</label><caption><p>Achene <bold>A</bold><italic><tp:taxon-name><tp:taxon-name-part taxon-name-part-type="genus" reg="Eleocharis">Eleocharis</tp:taxon-name-part><tp:taxon-name-part taxon-name-part-type="species" reg="ochrostachys">ochrostachys</tp:taxon-name-part></tp:taxon-name></italic><bold>B</bold><italic><tp:taxon-name><tp:taxon-name-part taxon-name-part-type="genus" reg="Fimbristylis">Fimbristylis</tp:taxon-name-part><tp:taxon-name-part taxon-name-part-type="species" reg="acuminata">acuminata</tp:taxon-name-part></tp:taxon-name></italic><bold>C</bold><italic><tp:taxon-name><tp:taxon-name-part taxon-name-part-type="genus" reg="Fimbristylis">F.</tp:taxon-name-part><tp:taxon-name-part taxon-name-part-type="species" reg="ferruginea">ferruginea</tp:taxon-name-part></tp:taxon-name></italic><bold>D</bold><italic><tp:taxon-name><tp:taxon-name-part taxon-name-part-type="genus" reg="Fimbristylis">F.</tp:taxon-name-part><tp:taxon-name-part taxon-name-part-type="species" reg="nutans">nutans</tp:taxon-name-part></tp:taxon-name></italic><bold>E</bold><italic><tp:taxon-name><tp:taxon-name-part taxon-name-part-type="genus" reg="Fimbristylis">F.</tp:taxon-name-part><tp:taxon-name-part taxon-name-part-type="species" reg="salbundia">salbundia</tp:taxon-name-part></tp:taxon-name></italic><bold>F</bold><italic><tp:taxon-name><tp:taxon-name-part taxon-name-part-type="genus" reg="Fimbristylis">F.</tp:taxon-name-part><tp:taxon-name-part taxon-name-part-type="species" reg="thomsonii">thomsonii</tp:taxon-name-part></tp:taxon-name></italic><bold>G</bold><italic><tp:taxon-name><tp:taxon-name-part taxon-name-part-type="genus" reg="Fuirena">Fuirena</tp:taxon-name-part><tp:taxon-name-part taxon-name-part-type="species" reg="umbellata">umbellata</tp:taxon-name-part></tp:taxon-name></italic><bold>H</bold><italic><tp:taxon-name><tp:taxon-name-part taxon-name-part-type="genus" reg="Machaerina">Machaerina</tp:taxon-name-part><tp:taxon-name-part taxon-name-part-type="species" reg="rubiginosa">rubiginosa</tp:taxon-name-part></tp:taxon-name></italic><bold>I</bold><italic><tp:taxon-name><tp:taxon-name-part taxon-name-part-type="genus" reg="Scleria">Scleria</tp:taxon-name-part><tp:taxon-name-part taxon-name-part-type="species" reg="rugosa">rugosa</tp:taxon-name-part></tp:taxon-name></italic>.</p></caption><graphic xmlns:xlink="http://www.w3.org/1999/xlink" xlink:href="phytokeys-180-141-g002.jpg" position="float" orientation="portrait" xlink:type="simple" id="oo_574962.jpg"><uri content-type="original_file" xlink:type="simple">https://binary.pensoft.net/fig/574962</uri></graphic></fig></tp:treatment-sec><ref-list><ref id="B25"><mixed-citation xmlns:xlink="http://www.w3.org/1999/xlink" xlink:type="simple"><person-group><name name-style="western"><surname>Simpson</surname><given-names>DA</given-names></name></person-group> (<year>2019</year>) <article-title><tp:taxon-name><tp:taxon-name-part taxon-name-part-type="family">Cyperaceae</tp:taxon-name-part></tp:taxon-name>.</article-title> In: <person-group><name name-style="western"><surname>Middleton</surname><given-names>DJ</given-names></name><name name-style="western"><surname>Leong-Škornicková</surname><given-names>J</given-names></name><name name-style="western"><surname>Lindsay</surname><given-names>S</given-names></name></person-group> (<role>Eds</role>) <issue-title>Flora of Singapore (Vol.</issue-title><source>7). National Parks Board Singapore</source>, <fpage>37</fpage>–<lpage>211</lpage>. <ext-link xlink:type="simple" ext-link-type="doi" xlink:href="10.26492/fos7.2019-05">https://doi.org/10.26492/fos7.2019-05</ext-link></mixed-citation></ref></ref-list></tp:taxon-treatment>
